# Supplementary material for: meso-4,4′-Difluoro-2,2′-{[(3aR,7aS)-2,3,3a,4,5,6,7,7a-octa­hydro-1H-1,3-benzimidazole-1,3-di­yl]bis­(methyl­ene)}diphenol
Source: Acta Crystallogr Sect E Struct Rep Online. 2013 Jan 12;69(Pt 2):o217. doi: 10.1107/S1600536813000305 (PMC3569752; doi:10.1107/S1600536813000305)
Supplement: Supplementary file 1 [file e-69-0o217-sup1.cif]

##############################################################################
#                                                                            #
# This CIF contains the data in a paper accepted for publication in          #
# Acta Crystallographica Section E. It conforms to the requirements of       #
# Notes for Authors for Acta Crystallographica Section E, and has been       #
# peer reviewed under the auspices of the IUCr Commission on Journals.       #
#                                                                            #
# Full details of the Crystallographic Information File format               #
# are given in the paper "The Crystallographic Information File (CIF):       #
# a New Standard Archive File for Crystallography" by S. R. Hall, F. H.      #
# Allen and I. D. Brown [Acta Cryst. (1991), A47, 655-685].                  #
#                                                                            #
# The current version of the core CIF dictionary is obtainable from          #
# ftp://ftp.iucr.org/pub/cif_core.dic.                                       #
#                                                                            #
# Software is freely available for graphical display of the structure(s)     #
# in this CIF. For information consult the CIF software page                 #
# http://www.iucr.org/resources/cif/software.                                #
#                                                                            #
# This file may be used for bona fide research purposes within the           #
# scientific community so long as proper attribution is given to the journal # 
# article from which it was obtained.                                        #
#                                                                            #
##############################################################################
data_global
_audit_creation_method     'Jana2006 Version : 14/11/2012'
_journal_date_recd_electronic     2012-12-24
_journal_date_accepted     2013-01-03
_journal_name_full     'Acta Crystallographica, Section E'
_journal_year     2013
_journal_volume     69
_journal_issue      2
_journal_page_first     o217
_journal_page_last     o217
_journal_paper_category     QO
_journal_paper_doi     10.1107/S1600536813000305
_journal_coeditor_code     BX2435
_publ_contact_author_name     'Augusto Rivera'
_publ_contact_author_address
;
Facultad de Ciencias
Departamento de Qu\'imica
Universidad Nacional de Colombia
Sede Bogot\'a
Cra 30 No. 45-03
Bogot\'a
C\'odigo Postal 111321
Colombia
;
_publ_contact_author_email     ariverau@unal.edu.co
_publ_contact_author_fax     '57-1-3165220'
_publ_contact_author_phone     '57-1-3165000'
_publ_section_title
;\
<i>meso</i>-4,4'-Difluoro-2,2'-{[(3a<i>R</i>,7a<i>S</i>)-2,3,3a,4,5,6,7,7a-\
octahydro-1<i>H</i>-1,3-benzimidazole-1,3-diyl]bis(methylene)}diphenol
;
loop_
    _publ_author_name
    _publ_author_address
    'Rivera, Augusto'
;
Facultad de Ciencias
Departamento de Qu\'imica
Universidad Nacional de Colombia
Sede Bogot\'a
Cra 30 No. 45-03
Bogot\'a
C\'odigo Postal 111321
Colombia
;
    'Quiroga, Diego'
;
Facultad de Ciencias
Departamento de Qu\'imica
Universidad Nacional de Colombia
Sede Bogot\'a
Cra 30 No. 45-03
Bogot\'a
C\'odigo Postal 111321
Colombia
;
    'R\'ios-Motta, Jaime'
;
Facultad de Ciencias
Departamento de Qu\'imica
Universidad Nacional de Colombia
Sede Bogot\'a
Cra 30 No. 45-03
Bogot\'a
C\'odigo Postal 111321
Colombia
;
    'Ku\<cerakov\'a, Monika'
;
Institute of Physics
Academy of Sciences of the Czech Republic, v.v.i.
Na Slovance 2
182 21 Praha 8
Czech Republic
;
    'Du\<sek, Michal'
;
Institute of Physics
Academy of Sciences of the Czech Republic, v.v.i.
Na Slovance 2
182 21 Praha 8
Czech Republic
;
data_I
_chemical_name_systematic
;
<i>meso</i>-4,4'-Difluoro-2,2'-{[(3a<i>R</i>,7a<i>S</i>)-2,3,3a,4,5,6,7,7a-
octahydro-1<i>H</i>-1,3-benzimidazole-1,3-diyl]bis(methylene)}diphenol
;
_chemical_name_common     ?
_chemical_formula_moiety     'C21 H24 F2 N2 O2'
_chemical_formula_sum     'C21 H24 F2 N2 O2'
_chemical_formula_structural     ?
_chemical_formula_analytical     ?
_chemical_formula_iupac     'C21 H24 F2 N2 O2'
_chemical_formula_weight     374.4
_chemical_melting_point     ?
_symmetry_cell_setting     orthorhombic
_symmetry_space_group_name_H-M     'P n a 21'
_symmetry_space_group_name_Hall     'P -2ac -2n'
loop_
    _symmetry_equiv_pos_site_id
    _symmetry_equiv_pos_as_xyz
    1 x,y,z
    2 -x,-y,z+1/2
    3 x+1/2,-y+1/2,z
    4 -x+1/2,y+1/2,z+1/2
_cell_length_a     15.4029(4)
_cell_length_b     18.7822(4)
_cell_length_c     6.1639(2)
_cell_angle_alpha     90
_cell_angle_beta     90
_cell_angle_gamma     90
_cell_volume     1783.22(8)
_cell_formula_units_Z     4
_cell_measurement_reflns_used     19583
_cell_measurement_theta_min     3.69
_cell_measurement_theta_max     67.04
_cell_measurement_temperature     120.0(5)
_cell_special_details     ?
_exptl_crystal_description     'polygon shape'
_exptl_crystal_colour     white
_exptl_crystal_size_max     0.308
_exptl_crystal_size_mid     0.154
_exptl_crystal_size_min     0.113
_exptl_crystal_density_diffrn     1.3942
_exptl_crystal_density_meas     ?
_exptl_crystal_density_method     ?
_exptl_crystal_F_000     792
_exptl_absorpt_coefficient_mu     0.864
_exptl_absorpt_correction_type     multi-scan
_exptl_absorpt_process_details     '(CrysAlis PRO; Agilent, 2010)'
_exptl_absorpt_correction_T_min     0.222
_exptl_absorpt_correction_T_max     1
_exptl_special_details     ?
_diffrn_ambient_temperature     120
_diffrn_radiation_type     'Cu K\a'
_diffrn_radiation_wavelength     1.5418
_diffrn_radiation_source     'Enhance Ultra (Cu) X-ray Source'
_diffrn_radiation_monochromator     'mirror'
_diffrn_measurement_device_type     'Agilent Xcalibur (Atlas, Gemini ultra)'
_diffrn_measurement_device     'four-cycle diffractometer'
_diffrn_measurement_method     \w
_diffrn_detector_area_resol_mean     10.3784
_diffrn_reflns_number     40310
_diffrn_reflns_av_R_equivalents     0.049
_diffrn_reflns_av_sigmaI/netI     0.0154
_diffrn_reflns_theta_min     3.71
_diffrn_reflns_theta_max     67.12
_diffrn_reflns_theta_full     67.12
_diffrn_measured_fraction_theta_max     1
_diffrn_measured_fraction_theta_full     1
_diffrn_reflns_limit_h_min     -18
_diffrn_reflns_limit_h_max     18
_diffrn_reflns_limit_k_min     -22
_diffrn_reflns_limit_k_max     22
_diffrn_reflns_limit_l_min     -7
_diffrn_reflns_limit_l_max     7
_diffrn_reflns_reduction_process     ?
_diffrn_standards_number     0
_diffrn_standards_interval_count     ?
_diffrn_standards_interval_time     ?
_diffrn_standards_decay_%     ?
loop_
    _diffrn_standard_refln_index_h
    _diffrn_standard_refln_index_k
    _diffrn_standard_refln_index_l
    ? ? ?
_refine_special_details
;
The refinement was carried out against all reflections. The conventional
<i>R</i>-factor is always based on <i>F</i>. The goodness of fit as well as
the weighted <i>R</i>-factor are based on <i>F</i> and <i>F</i>^2^ for
refinement carried out on <i>F</i> and <i>F</i>^2^, respectively. The
threshold expression is used only for calculating <i>R</i>-factors <i>etc</i>.
and it is not relevant to the choice of reflections for refinement.
The program used for refinement, Jana2006, uses the weighting scheme based on
the experimental expectations, see _refine_ls_weighting_details, that does not
force <i>S</i> to be one. Therefore the values of <i>S</i> are usually larger
than the ones from the <i>SHELX</i> program.
;
_reflns_number_total     3177
_reflns_number_gt     2984
_reflns_threshold_expression     I>3\s(I)
_refine_ls_structure_factor_coef     Fsqd
_refine_ls_R_factor_all     0.0328
_refine_ls_R_factor_gt     0.0302
_refine_ls_wR_factor_gt     0.0753
_refine_ls_wR_factor_ref     0.0773
_refine_ls_goodness_of_fit_ref     1.42
_refine_ls_restrained_S_all     ?
_refine_ls_number_reflns     3177
_refine_ls_number_parameters     250
_refine_ls_number_restraints     0
_refine_ls_number_constraints     91
_refine_ls_hydrogen_treatment     mixed
_refine_ls_weighting_scheme     sigma
_refine_ls_weighting_details     'w = 1/(\s^2^(I)+0.0016I^2^)'
_refine_ls_shift/su_max     0.0097
_refine_ls_shift/su_mean     0.0009
_refine_diff_density_max     0.15
_refine_diff_density_min     -0.11
_refine_ls_extinction_method     none
_refine_ls_extinction_coef     ?
_refine_ls_abs_structure_details     ?
_refine_ls_abs_structure_Flack     ?
_refine_ls_abs_structure_Rogers     ?
loop_
    _atom_type_symbol
    _atom_type_scat_dispersion_real
    _atom_type_scat_dispersion_imag
    _atom_type_scat_source
    C 0.0181 0.0091 'International Tables Vol C tables 4.2.6.8 and 6.1.1.1'
    H 0.0000 0.0000 'International Tables Vol C tables 4.2.6.8 and 6.1.1.1'
    F 0.0727 0.0534 'International Tables Vol C tables 4.2.6.8 and 6.1.1.1'
    N 0.0311 0.0180 'International Tables Vol C tables 4.2.6.8 and 6.1.1.1'
    O 0.0492 0.0322 'International Tables Vol C tables 4.2.6.8 and 6.1.1.1'
_computing_data_collection     'CrysAlis PRO (Agilent, 2010)'
_computing_cell_refinement     'CrysAlis PRO (Agilent, 2010)'
_computing_data_reduction     'CrysAlis PRO (Agilent, 2010)'
_computing_structure_solution     'SUPERFLIP (Palatinus & Chapuis, 2007)'
_computing_structure_refinement
                                 'JANA2006 (Pet\<r\'i\<cek <i>et al.</i>, 2006)'
_computing_molecular_graphics     'DIAMOND (Brandenburg & Putz, 2005)'
_computing_publication_material
                                 'JANA2006 (Pet\<r\'i\<cek <i>et al.</i>, 2006)'
loop_
    _atom_site_type_symbol
    _atom_site_label
    _atom_site_fract_x
    _atom_site_fract_y
    _atom_site_fract_z
    _atom_site_U_iso_or_equiv
    _atom_site_adp_type
    _atom_site_calc_flag
    _atom_site_refinement_flags
    _atom_site_occupancy
    _atom_site_symmetry_multiplicity
    _atom_site_disorder_assembly
    _atom_site_disorder_group
    F F1 0.08421(6) 0.56542(5) 0.39265(19) 0.0421(3) Uani d . 1 4 . .
    F F2 0.01983(7) 0.08785(5) -0.0670(2) 0.0464(3) Uani d . 1 4 . .
    O O1 0.26711(8) 0.11965(6) 0.5638(2)   0.0355(4) Uani d . 1 4 . .
    O O2 0.25923(8) 0.37737(7) 0.9132(2) 0.0369(4) Uani d . 1 4 . .
    N N1 0.33271(8) 0.22874(7) 0.3446(2) 0.0231(3) Uani d . 1 4 . .
    N N2 0.34150(7) 0.33314(6) 0.5557(2) 0.0238(4) Uani d . 1 4 . .
    C C1 0.20351(10) 0.48809(8) 0.4427(3) 0.0283(5) Uani d . 1 4 . .
    C C2 0.24882(10) 0.44012(8) 0.5731(3) 0.0257(4) Uani d . 1 4 . .
    C C3 0.41911(9) 0.26109(8) 0.3064(2) 0.0230(4) Uani d . 1 4 . .
    C C4 0.33424(10) 0.40923(8) 0.4988(3) 0.0270(4) Uani d . 1 4 . .
    C C5 0.20680(10) 0.11405(8) 0.4035(3) 0.0274(4) Uani d . 1 4 . .
    C C6 0.12823(10) 0.51814(8) 0.5218(3) 0.0314(5) Uani d . 1 4 . .
    C C7 0.21420(10) 0.15102(8) 0.2071(3) 0.0254(4) Uani d . 1 4 . .
    C C8 0.42966(9) 0.30360(8) 0.5158(3) 0.0237(4) Uani d . 1 4 . .
    C C9 0.49248(9) 0.20825(8) 0.2612(3) 0.0267(4) Uani d . 1 4 . .
    C C10 0.08186(11) 0.09680(8) 0.0901(3) 0.0324(5) Uani d . 1 4 . .
    C C11 0.52047(10) 0.16567(8) 0.4592(3) 0.0299(5) Uani d . 1 4 . .
    C C12 0.21650(10) 0.42368(8) 0.7793(3) 0.0289(5) Uani d . 1 4 . .
    C C13 0.07318(10) 0.06018(9) 0.2813(3) 0.0343(5) Uani d . 1 4 . .
    C C14 0.13982(11) 0.45439(9) 0.8526(3) 0.0333(5) Uani d . 1 4 . .
    C C15 0.29291(10) 0.19587(8) 0.1527(3) 0.0259(4) Uani d . 1 4 . .
    C C16 0.09529(11) 0.50248(9) 0.7232(3) 0.0340(5) Uani d . 1 4 . .
    C C17 0.45886(10) 0.25765(9) 0.7059(3) 0.0275(5) Uani d . 1 4 . .
    C C18 0.15019(10) 0.14217(8) 0.0499(3) 0.0284(4) Uani d . 1 4 . .
    C C19 0.13591(10) 0.06908(8) 0.4391(3) 0.0331(5) Uani d . 1 4 . .
    C C20 0.28071(9) 0.28869(8) 0.4282(3) 0.0270(4) Uani d . 1 4 . .
    C C21 0.54005(11) 0.21507(9) 0.6489(3) 0.0321(5) Uani d . 1 4 . .
    H H1c1 0.22435 0.499969 0.300447 0.034 Uiso d . 1 4 . .
    H H1c3 0.422455 0.288956 0.176142 0.0276 Uiso d . 1 4 . .
    H H1c4 0.339534 0.414724 0.344506 0.0325 Uiso d . 1 4 . .
    H H2c4 0.381123 0.435124 0.564372 0.0325 Uiso d . 1 4 . .
    H H1c8 0.473781 0.33942 0.502131 0.0284 Uiso d . 1 4 . .
    H H1c9 0.541614 0.233235 0.203 0.032 Uiso d . 1 4 . .
    H H2c9 0.475105 0.176214 0.147852 0.032 Uiso d . 1 4 . .
    H H1c11 0.475029 0.133249 0.499311 0.0359 Uiso d . 1 4 . .
    H H2c11 0.571355 0.138428 0.424659 0.0359 Uiso d . 1 4 . .
    H H1c13 0.024629 0.029077 0.30491 0.0412 Uiso d . 1 4 . .
    H H1c14 0.117621 0.442274 0.993384 0.0399 Uiso d . 1 4 . .
    H H1c15 0.335179 0.167023 0.079409 0.0311 Uiso d . 1 4 . .
    H H2c15 0.276748 0.23231 0.051253 0.0311 Uiso d . 1 4 . .
    H H1c16 0.042627 0.524324 0.773234 0.0408 Uiso d . 1 4 . .
    H H1c17 0.412966 0.225597 0.745425 0.033 Uiso d . 1 4 . .
    H H2c17 0.470585 0.287446 0.828962 0.033 Uiso d . 1 4 . .
    H H1c18 0.153672 0.167458 -0.08517 0.0341 Uiso d . 1 4 . .
    H H1c19 0.13078 0.044152 0.574433 0.0397 Uiso d . 1 4 . .
    H H1c20 0.235882 0.270824 0.521692 0.0324 Uiso d . 1 4 . .
    H H2c20 0.258396 0.315914 0.308761 0.0324 Uiso d . 1 4 . .
    H H1c21 0.585954 0.24712 0.60938 0.0386 Uiso d . 1 4 . .
    H H2c21 0.557641 0.187359 0.772163 0.0386 Uiso d . 1 4 . .
    H H1 0.3046(14) 0.1501(12) 0.523(4) 0.0426 Uiso d . 1 4 . .
    H H2 0.2959(14) 0.3567(12) 0.832(4) 0.0443 Uiso d . 1 4 . .
loop_
    _atom_site_aniso_label
    _atom_site_aniso_U_11
    _atom_site_aniso_U_22
    _atom_site_aniso_U_33
    _atom_site_aniso_U_12
    _atom_site_aniso_U_13
    _atom_site_aniso_U_23
    _atom_site_aniso_type_symbol
    F1 0.0366(5) 0.0315(5) 0.0583(7) 0.0066(4) -0.0117(5) 0.0030(5) F
    F2 0.0397(5) 0.0393(5) 0.0602(7) -0.0079(4) -0.0155(5) -0.0076(5) F
    O1 0.0400(6) 0.0352(6) 0.0312(6) -0.0068(5) -0.0009(5) 0.0091(5) O
    O2 0.0452(7) 0.0398(7) 0.0259(6) 0.0104(5) 0.0049(6) 0.0029(5) O
    N1 0.0233(6) 0.0226(6) 0.0234(6) -0.0014(5) 0.0034(5) -0.0016(5) N
    N2 0.0231(6) 0.0199(6) 0.0285(7) 0.0004(5) 0.0028(5) -0.0003(5) N
    C1 0.0308(8) 0.0214(7) 0.0328(9) -0.0035(6) -0.0036(7) 0.0010(6) C
    C2 0.0293(7) 0.0185(7) 0.0292(8) -0.0026(6) -0.0007(7) -0.0035(6) C
    C3 0.0240(7) 0.0227(7) 0.0224(8) -0.0007(6) 0.0037(6) 0.0024(6) C
    C4 0.0304(7) 0.0203(7) 0.0304(9) -0.0002(6) 0.0035(6) 0.0009(6) C
    C5 0.0292(7) 0.0220(7) 0.0311(8) 0.0018(6) 0.0045(7) 0.0006(6) C
    C6 0.0294(8) 0.0208(7) 0.0441(10) -0.0006(6) -0.0077(7) -0.0044(7) C
    C7 0.0266(7) 0.0200(7) 0.0295(8) 0.0028(6) 0.0035(6) -0.0041(6) C
    C8 0.0223(6) 0.0221(7) 0.0266(8) -0.0011(6) 0.0025(6) -0.0003(6) C
    C9 0.0246(7) 0.0288(8) 0.0267(8) 0.0015(6) 0.0063(6) -0.0011(6) C
    C10 0.0284(8) 0.0241(7) 0.0449(11) 0.0006(6) -0.0021(7) -0.0076(7) C
    C11 0.0287(7) 0.0280(7) 0.0331(9) 0.0055(6) 0.0031(6) -0.0009(7) C
    C12 0.0339(8) 0.0249(8) 0.0278(9) 0.0003(6) 0.0001(7) -0.0046(6) C
    C13 0.0287(8) 0.0221(8) 0.0522(11) -0.0038(6) 0.0107(8) -0.0073(7) C
    C14 0.0363(8) 0.0314(8) 0.0321(9) -0.0007(6) 0.0069(7) -0.0081(7) C
    C15 0.0290(7) 0.0248(7) 0.0239(8) -0.0014(6) 0.0009(6) -0.0004(6) C
    C16 0.0289(7) 0.0273(8) 0.0459(11) -0.0001(7) 0.0012(7) -0.0109(7) C
    C17 0.0279(7) 0.0304(8) 0.0241(8) 0.0021(6) 0.0024(6) -0.0012(6) C
    C18 0.0324(8) 0.0224(7) 0.0306(9) 0.0005(6) 0.0000(7) -0.0033(7) C
    C19 0.0354(8) 0.0234(7) 0.0405(10) -0.0006(6) 0.0102(8) 0.0017(7) C
    C20 0.0247(7) 0.0241(7) 0.0323(9) -0.0002(6) 0.0033(7) -0.0036(7) C
    C21 0.0299(7) 0.0364(9) 0.0302(9) 0.0076(7) 0.0000(7) 0.0005(7) C
loop_
    _geom_bond_atom_site_label_1
    _geom_bond_atom_site_label_2
    _geom_bond_site_symmetry_1
    _geom_bond_site_symmetry_2
    _geom_bond_distance
    _geom_bond_publ_flag
    F1 C6 . . 1.372(2) ?
    F2 C10 . . 1.370(2) ?
    O1 C5 . . 1.360(2) ?
    O1 H1 . . 0.85(2) ?
    O2 C12 . . 1.368(2) ?
    O2 H2 . . 0.85(2) ?
    N1 C3 . . 1.4818(18) ?
    N1 C15 . . 1.468(2) ?
    N1 C20 . . 1.4747(19) ?
    N2 C4 . . 1.4758(19) ?
    N2 C8 . . 1.4874(18) ?
    N2 C20 . . 1.4805(19) ?
    C1 C2 . . 1.395(2) ?
    C1 C6 . . 1.379(2) ?
    C1 H1c1 . . 0.96 ?
    C2 C4 . . 1.509(2) ?
    C2 C12 . . 1.400(2) ?
    C3 C8 . . 1.526(2) ?
    C3 C9 . . 1.530(2) ?
    C3 H1c3 . . 0.96 ?
    C4 H1c4 . . 0.96 ?
    C4 H2c4 . . 0.96 ?
    C5 C7 . . 1.400(2) ?
    C5 C19 . . 1.398(2) ?
    C6 C16 . . 1.373(3) ?
    C7 C15 . . 1.514(2) ?
    C7 C18 . . 1.392(2) ?
    C8 C17 . . 1.523(2) ?
    C8 H1c8 . . 0.96 ?
    C9 C11 . . 1.522(2) ?
    C9 H1c9 . . 0.96 ?
    C9 H2c9 . . 0.96 ?
    C10 C13 . . 1.371(3) ?
    C10 C18 . . 1.377(2) ?
    C11 C21 . . 1.523(2) ?
    C11 H1c11 . . 0.96 ?
    C11 H2c11 . . 0.96 ?
    C12 C14 . . 1.390(2) ?
    C13 C19 . . 1.381(2) ?
    C13 H1c13 . . 0.96 ?
    C14 C16 . . 1.387(2) ?
    C14 H1c14 . . 0.96 ?
    C15 H1c15 . . 0.96 ?
    C15 H2c15 . . 0.96 ?
    C16 H1c16 . . 0.96 ?
    C17 C21 . . 1.526(2) ?
    C17 H1c17 . . 0.96 ?
    C17 H2c17 . . 0.96 ?
    C18 H1c18 . . 0.96 ?
    C19 H1c19 . . 0.96 ?
    C20 H1c20 . . 0.96 ?
    C20 H2c20 . . 0.96 ?
    C21 H1c21 . . 0.96 ?
    C21 H2c21 . . 0.96 ?
loop_
    _geom_angle_atom_site_label_1
    _geom_angle_atom_site_label_2
    _geom_angle_atom_site_label_3
    _geom_angle_site_symmetry_1
    _geom_angle_site_symmetry_2
    _geom_angle_site_symmetry_3
    _geom_angle
    _geom_angle_publ_flag
    C5 O1 H1 . . . 107.6(15) ?
    C12 O2 H2 . . . 104.7(16) ?
    C3 N1 C15 . . . 114.79(12) ?
    C3 N1 C20 . . . 103.30(11) ?
    C15 N1 C20 . . . 112.07(11) ?
    C4 N2 C8 . . . 113.02(11) ?
    C4 N2 C20 . . . 111.82(11) ?
    C8 N2 C20 . . . 106.20(11) ?
    C2 C1 C6 . . . 118.79(16) ?
    C2 C1 H1c1 . . . 120.6 ?
    C6 C1 H1c1 . . . 120.6 ?
    C1 C2 C4 . . . 120.66(14) ?
    C1 C2 C12 . . . 119.20(14) ?
    C4 C2 C12 . . . 120.06(14) ?
    N1 C3 C8 . . . 100.13(11) ?
    N1 C3 C9 . . . 115.24(12) ?
    N1 C3 H1c3 . . . 113.88 ?
    C8 C3 C9 . . . 114.52(12) ?
    C8 C3 H1c3 . . . 114.61 ?
    C9 C3 H1c3 . . . 99.29 ?
    N2 C4 C2 . . . 111.48(12) ?
    N2 C4 H1c4 . . . 109.47 ?
    N2 C4 H2c4 . . . 109.47 ?
    C2 C4 H1c4 . . . 109.47 ?
    C2 C4 H2c4 . . . 109.47 ?
    H1c4 C4 H2c4 . . . 107.38 ?
    O1 C5 C7 . . . 122.28(13) ?
    O1 C5 C19 . . . 117.78(15) ?
    C7 C5 C19 . . . 119.93(15) ?
    F1 C6 C1 . . . 118.40(16) ?
    F1 C6 C16 . . . 118.73(14) ?
    C1 C6 C16 . . . 122.88(16) ?
    C5 C7 C15 . . . 122.18(14) ?
    C5 C7 C18 . . . 118.99(14) ?
    C15 C7 C18 . . . 118.65(14) ?
    N2 C8 C3 . . . 103.77(11) ?
    N2 C8 C17 . . . 110.70(12) ?
    N2 C8 H1c8 . . . 113.54 ?
    C3 C8 C17 . . . 112.67(12) ?
    C3 C8 H1c8 . . . 111.6 ?
    C17 C8 H1c8 . . . 104.79 ?
    C3 C9 C11 . . . 113.83(13) ?
    C3 C9 H1c9 . . . 109.47 ?
    C3 C9 H2c9 . . . 109.47 ?
    C11 C9 H1c9 . . . 109.47 ?
    C11 C9 H2c9 . . . 109.47 ?
    H1c9 C9 H2c9 . . . 104.73 ?
    F2 C10 C13 . . . 118.53(14) ?
    F2 C10 C18 . . . 118.81(16) ?
    C13 C10 C18 . . . 122.66(16) ?
    C9 C11 C21 . . . 110.60(13) ?
    C9 C11 H1c11 . . . 109.47 ?
    C9 C11 H2c11 . . . 109.47 ?
    C21 C11 H1c11 . . . 109.47 ?
    C21 C11 H2c11 . . . 109.47 ?
    H1c11 C11 H2c11 . . . 108.32 ?
    O2 C12 C2 . . . 121.15(14) ?
    O2 C12 C14 . . . 118.45(15) ?
    C2 C12 C14 . . . 120.40(15) ?
    C10 C13 C19 . . . 118.45(15) ?
    C10 C13 H1c13 . . . 120.78 ?
    C19 C13 H1c13 . . . 120.78 ?
    C12 C14 C16 . . . 120.23(16) ?
    C12 C14 H1c14 . . . 119.89 ?
    C16 C14 H1c14 . . . 119.89 ?
    N1 C15 C7 . . . 112.94(13) ?
    N1 C15 H1c15 . . . 109.47 ?
    N1 C15 H2c15 . . . 109.47 ?
    C7 C15 H1c15 . . . 109.47 ?
    C7 C15 H2c15 . . . 109.47 ?
    H1c15 C15 H2c15 . . . 105.76 ?
    C6 C16 C14 . . . 118.49(15) ?
    C6 C16 H1c16 . . . 120.75 ?
    C14 C16 H1c16 . . . 120.75 ?
    C8 C17 C21 . . . 111.23(13) ?
    C8 C17 H1c17 . . . 109.47 ?
    C8 C17 H2c17 . . . 109.47 ?
    C21 C17 H1c17 . . . 109.47 ?
    C21 C17 H2c17 . . . 109.47 ?
    H1c17 C17 H2c17 . . . 107.66 ?
    C7 C18 C10 . . . 119.35(16) ?
    C7 C18 H1c18 . . . 120.33 ?
    C10 C18 H1c18 . . . 120.32 ?
    C5 C19 C13 . . . 120.61(16) ?
    C5 C19 H1c19 . . . 119.7 ?
    C13 C19 H1c19 . . . 119.7 ?
    N1 C20 N2 . . . 105.82(11) ?
    N1 C20 H1c20 . . . 109.47 ?
    N1 C20 H2c20 . . . 109.47 ?
    N2 C20 H1c20 . . . 109.47 ?
    N2 C20 H2c20 . . . 109.47 ?
    H1c20 C20 H2c20 . . . 112.89 ?
    C11 C21 C17 . . . 109.50(13) ?
    C11 C21 H1c21 . . . 109.47 ?
    C11 C21 H2c21 . . . 109.47 ?
    C17 C21 H1c21 . . . 109.47 ?
    C17 C21 H2c21 . . . 109.47 ?
    H1c21 C21 H2c21 . . . 109.45 ?
loop_
    _geom_torsion_atom_site_label_1
    _geom_torsion_atom_site_label_2
    _geom_torsion_atom_site_label_3
    _geom_torsion_atom_site_label_4
    _geom_torsion_site_symmetry_1
    _geom_torsion_site_symmetry_2
    _geom_torsion_site_symmetry_3
    _geom_torsion_site_symmetry_4
    _geom_torsion
    _geom_torsion_publ_flag
    ? ? ? ? ? ? ? ? ? ?
loop_
    _geom_hbond_atom_site_label_D
    _geom_hbond_atom_site_label_H
    _geom_hbond_atom_site_label_A
    _geom_hbond_site_symmetry_D
    _geom_hbond_site_symmetry_H
    _geom_hbond_site_symmetry_A
    _geom_hbond_distance_DH
    _geom_hbond_distance_HA
    _geom_hbond_distance_DA
    _geom_hbond_angle_DHA
    _geom_hbond_publ_flag
    O1 H1 N1 . . . 0.85(2) 1.89(2) 2.6540(17) 148(2) y
    O2 H2 N2 . . . 0.85(2) 1.89(2) 2.6741(18) 152(2) y
    O1 H1 C15 . . . 0.85(2) 2.45(2) 2.937(2) 117.4(18) n
    O2 H2 C4 . . . 0.85(2) 2.35(2) 2.867(2) 119.3(19) n
    C13 H1C13 F2 . . 2_555 0.96 2.43 3.2645(19) 144.88 y
    C17 H2C17 F2 . . 3_556 0.96 2.54 3.356(2) 142 y
