# Supplementary material for: meso-4,4′-Difluoro-2,2′-{[(3aR,7aS)-2,3,3a,4,5,6,7,7a-octa­hydro-1H-1,3-benzimidazole-1,3-di­yl]bis­(methyl­ene)}diphenol
Source: Acta Crystallogr Sect E Struct Rep Online. 2013 Jan 12;69(Pt 2):o217. doi: 10.1107/S1600536813000305 (PMC3569752; doi:10.1107/S1600536813000305)
Supplement: Supplementary file 2 [file e-69-0o217-Isup2.hkl]

#
# h,k,l, Fc-squared, Fo-squared, sigma(Fo-squared) and status flag
#
data_I
_shelx_title                             '   '
_shelx_refln_list_code                   4
_shelx_F_calc_maximum                    142.62
_exptl_crystal_F_000                     792
_reflns_d_resolution_high                0.8367

loop_
 _symmetry_equiv_pos_as_xyz
 'x, y, z'
 '-x, -y, z+1/2'
 'x+1/2, -y+1/2, z'
 '-x+1/2, y+1/2, z+1/2'

_cell_length_a                           15.4029(4)
_cell_length_b                           18.7822(4)
_cell_length_c                           6.1639(2)
_cell_angle_alpha                        90
_cell_angle_beta                         90
_cell_angle_gamma                        90

_shelx_F_squared_multiplier              1.000

loop_
 _refln_index_h
 _refln_index_k
 _refln_index_l
 _refln_F_squared_calc
 _refln_F_squared_meas
 _refln_F_squared_sigma
 _refln_observed_status
   2   0   0  2300.92  2120.08    20.74 o
   4   0   0  3373.20  2724.13    33.72 o
   6   0   0  1203.33  1133.17    27.15 o
   8   0   0    24.61    23.78     4.72 o
  10   0   0    97.89    92.22     3.34 o
  12   0   0   383.74   366.20     7.04 o
  14   0   0   995.96   990.39    15.49 o
  16   0   0   625.07   639.22    12.54 o
  18   0   0   119.87   101.22     4.20 o
   1   1   0    38.62    39.63     1.01 o
   2   1   0  3427.73  3119.77    11.19 o
   3   1   0    36.82    35.59     3.06 o
   4   1   0   781.67   647.98     9.92 o
   5   1   0   457.61   424.24     9.35 o
   6   1   0   345.38   274.17     8.77 o
   7   1   0   776.41   728.88    14.22 o
   8   1   0   330.90   266.90     7.11 o
   9   1   0  1033.41  1128.89     6.95 o
  10   1   0   784.74   811.60     6.13 o
  11   1   0     0.40     1.91     1.42 <
  12   1   0   203.20   189.42     3.56 o
  13   1   0   136.16   136.10     3.63 o
  14   1   0   321.63   290.68     6.24 o
  15   1   0     0.00     1.17     2.25 <
  16   1   0   164.11   168.92     4.48 o
  17   1   0     0.97     0.58     1.71 <
  18   1   0    26.22    22.23     1.63 o
   0   2   0   166.80   119.58     2.75 o
   1   2   0   401.19   376.00     3.34 o
   2   2   0  1895.76  1694.79     6.75 o
   3   2   0  1946.41  1779.32     9.94 o
   4   2   0  4991.47  4422.49    32.59 o
   5   2   0     6.25     5.09     5.08 <
   6   2   0  1383.16  1383.01    19.28 o
   7   2   0     2.38     4.79     4.30 <
   8   2   0  1287.95  1355.96    14.64 o
   9   2   0   781.14   797.52     5.75 o
  10   2   0   188.65   175.51     2.89 o
  11   2   0   546.73   527.66     5.31 o
  12   2   0     2.62     0.71     1.68 <
  13   2   0    85.93    81.20     2.86 o
  14   2   0     8.19     5.56     2.12 <
  15   2   0   413.02   429.24     7.15 o
  16   2   0   108.47   102.40     3.34 o
  17   2   0    61.12    69.67     2.90 o
  18   2   0   239.14   224.18     4.50 o
   1   3   0  2039.03  1979.27    10.65 o
   2   3   0 10330.00  9636.40    21.37 o
   3   3   0 13126.00 12483.40    29.20 o
   4   3   0     2.20     5.58     2.02 <
   5   3   0   874.60   866.43     9.99 o
   6   3   0  1721.59  1681.14    15.49 o
   7   3   0   639.00   689.25     8.28 o
   8   3   0    50.36    31.89     3.57 o
   9   3   0    16.49    12.14     1.59 o
  10   3   0   165.77   149.01     2.88 o
  11   3   0    80.32    74.37     2.44 o
  12   3   0     6.04     7.47     1.66 o
  13   3   0   230.33   218.08     4.76 o
  14   3   0     0.56     0.59     2.10 <
  15   3   0    22.85    16.95     2.19 o
  16   3   0   826.68   845.62     9.48 o
  17   3   0   139.69   136.50     3.39 o
  18   3   0     2.21     0.61     1.99 <
   0   4   0   188.41   197.21     7.76 o
   1   4   0    40.45    40.74     2.55 o
   2   4   0  6867.62  6269.80    19.48 o
   3   4   0 21297.00 20340.80    34.52 o
   4   4   0  3322.87  3199.56    13.78 o
   5   4   0  4539.25  4440.75    20.96 o
   6   4   0    54.34    55.99     4.32 o
   7   4   0    32.93    35.14     3.60 o
   8   4   0   751.14   711.42    10.06 o
   9   4   0    56.77    60.33     2.37 o
  10   4   0   132.72   142.68     3.05 o
  11   4   0    36.83    33.39     1.93 o
  12   4   0   191.37   206.49     4.16 o
  13   4   0    39.53    37.51     2.59 o
  14   4   0    33.85    29.04     2.62 o
  15   4   0   219.80   221.86     5.05 o
  16   4   0    26.71    30.16     2.36 o
  17   4   0   133.01   114.96     3.10 o
  18   4   0     0.22    -1.56     2.01 <
   1   5   0 10668.60 10059.30    33.43 o
   2   5   0   335.54   280.01     5.85 o
   3   5   0   167.82   174.59     4.07 o
   4   5   0   556.83   470.80     5.93 o
   5   5   0  2079.04  2139.97    15.36 o
   6   5   0    26.56    43.46     3.64 o
   7   5   0  1310.10  1355.89    11.54 o
   8   5   0    73.33    78.18     3.15 o
   9   5   0    86.34    96.91     3.12 o
  10   5   0   388.59   398.21     5.40 o
  11   5   0   146.11   153.22     3.63 o
  12   5   0   185.26   183.61     3.78 o
  13   5   0   171.70   178.32     4.29 o
  14   5   0    47.11    33.99     2.64 o
  15   5   0    18.19    20.11     2.09 o
  16   5   0     7.42     7.32     1.89 o
  17   5   0    79.37    71.27     2.51 o
   0   6   0  4782.26  4445.48    35.58 o
   1   6   0  1921.64  1926.04    14.32 o
   2   6   0  1149.65  1077.85    13.18 o
   3   6   0   706.78   695.86     9.01 o
   4   6   0   102.87   100.40     3.53 o
   5   6   0  1399.01  1472.56    11.96 o
   6   6   0  1170.50  1229.04    10.57 o
   7   6   0    13.62     7.09     2.67 <
   8   6   0    90.19   108.19     3.22 o
   9   6   0    81.89    79.98     3.14 o
  10   6   0    68.44    73.17     2.98 o
  11   6   0    42.40    45.62     2.60 o
  12   6   0   389.22   396.69     5.87 o
  13   6   0   316.83   326.83     6.40 o
  14   6   0    10.65     6.78     2.17 o
  15   6   0    45.89    49.79     2.63 o
  16   6   0     0.20    -0.11     1.68 <
  17   6   0    54.21    49.36     2.17 o
   1   7   0   562.92   534.68    12.37 o
   2   7   0     2.35     1.63     4.12 <
   3   7   0   670.19   698.53    10.76 o
   4   7   0   154.15   155.17     4.87 o
   5   7   0   785.15   969.27     8.94 o
   6   7   0    16.21    22.42     2.80 o
   7   7   0    15.38    20.61     2.25 o
   8   7   0    63.88    73.55     2.78 o
   9   7   0    30.56    34.93     2.43 o
  10   7   0    51.41    55.20     2.69 o
  11   7   0     2.14     2.55     2.00 <
  12   7   0    89.20    94.61     3.40 o
  13   7   0    27.30    26.27     2.58 o
  14   7   0    60.07    57.89     2.93 o
  15   7   0    36.31    37.32     2.44 o
  16   7   0   198.28   180.38     4.58 o
  17   7   0     7.13     7.38     1.36 o
   0   8   0   239.31   271.72    10.45 o
   1   8   0    23.85    17.25     4.83 o
   2   8   0  2122.30  1992.79    20.97 o
   3   8   0    34.48    37.58     3.17 o
   4   8   0   396.81   400.47     5.72 o
   5   8   0   112.57   117.10     3.70 o
   6   8   0    85.87    78.95     2.99 o
   7   8   0   152.91   151.95     3.21 o
   8   8   0     9.92    10.36     1.92 o
   9   8   0    39.49    39.90     2.40 o
  10   8   0     0.68     2.03     1.79 <
  11   8   0    39.36    37.05     2.54 o
  12   8   0    69.02    75.66     3.17 o
  13   8   0   481.92   493.10     7.31 o
  14   8   0   253.70   242.89     4.98 o
  15   8   0    85.37    75.90     3.07 o
  16   8   0    24.48    28.24     2.15 o
  17   8   0   182.82   184.78     5.54 o
   1   9   0    21.42    33.42     3.80 o
   2   9   0    39.84    52.27     3.48 o
   3   9   0   963.45  1052.09    10.21 o
   4   9   0  1307.70  1400.80    10.96 o
   5   9   0    45.50    43.94     2.47 o
   6   9   0     7.41     5.13     1.70 o
   7   9   0   438.04   474.52     5.27 o
   8   9   0   190.91   227.46     4.05 o
   9   9   0   118.91   114.59     3.35 o
  10   9   0   289.80   292.19     4.92 o
  11   9   0    37.62    35.32     2.44 o
  12   9   0    47.12    39.30     2.79 o
  13   9   0     1.84     6.85     2.35 <
  14   9   0     3.86     5.04     2.03 <
  15   9   0    13.55    12.26     1.83 o
  16   9   0    66.08    67.47     2.77 o
   0  10   0   116.04   109.79     7.89 o
   1  10   0   323.22   393.79     7.77 o
   2  10   0     1.09     2.01     2.97 <
   3  10   0  1201.89  1190.55    11.08 o
   4  10   0  1092.29  1064.56     7.40 o
   5  10   0  1562.12  1590.33     8.88 o
   6  10   0     6.02     4.34     1.74 <
   7  10   0    88.50    90.80     3.10 o
   8  10   0    29.05    32.16     2.64 o
   9  10   0   183.63   204.29     4.40 o
  10  10   0   977.67  1027.91     8.93 o
  11  10   0    38.82    30.35     2.58 o
  12  10   0    47.19    44.15     3.21 o
  13  10   0    38.54    34.52     2.93 o
  14  10   0     8.05     7.97     1.81 o
  15  10   0     1.77     2.56     1.70 <
  16  10   0     0.31     1.48     1.72 <
   1  11   0   420.06   410.17     4.65 o
   2  11   0    52.57    59.06     2.69 o
   3  11   0    45.17    38.23     2.08 o
   4  11   0   348.05   348.13     4.06 o
   5  11   0    17.49    14.42     2.15 o
   6  11   0    86.45    81.20     2.95 o
   7  11   0   927.48   922.11     8.20 o
   8  11   0   147.19   157.60     4.60 o
   9  11   0   609.37   615.97     7.24 o
  10  11   0  1323.93  1340.01    11.35 o
  11  11   0    54.34    53.64     3.05 o
  12  11   0   283.86   273.00     5.41 o
  13  11   0    92.08    82.80     3.59 o
  14  11   0     9.64    12.95     2.17 o
  15  11   0    61.91    51.76     3.00 o
  16  11   0    27.23    22.36     2.86 o
   0  12   0   251.70   282.23     5.85 o
   1  12   0    32.90    31.05     1.94 o
   2  12   0  1084.63  1038.12     7.10 o
   3  12   0   280.29   298.28     4.00 o
   4  12   0   783.22   792.80     7.03 o
   5  12   0   619.95   632.32     6.51 o
   6  12   0   503.93   537.36     6.60 o
   7  12   0   119.20   111.40     3.92 o
   8  12   0   183.43   184.54     4.67 o
   9  12   0   239.63   261.87     5.50 o
  10  12   0    90.90    90.97     4.13 o
  11  12   0   406.81   398.56     6.42 o
  12  12   0    39.17    40.46     2.64 o
  13  12   0     0.04    -0.28     2.04 <
  14  12   0    46.97    44.62     3.30 o
  15  12   0    60.82    65.20     3.89 o
   1  13   0     7.69     6.55     1.91 o
   2  13   0   356.99   360.10     5.11 o
   3  13   0     0.53     3.09     1.96 <
   4  13   0    82.97    95.39     3.42 o
   5  13   0    68.64    77.87     3.35 o
   6  13   0   834.88   875.47     8.44 o
   7  13   0   544.90   545.03     7.03 o
   8  13   0   890.71   947.93     9.64 o
   9  13   0     3.67     6.38     2.57 <
  10  13   0    48.97    47.00     3.38 o
  11  13   0   277.98   274.53     6.12 o
  12  13   0   242.53   247.12     5.93 o
  13  13   0     6.64     1.51     2.42 <
  14  13   0    92.24    93.69     4.28 o
   0  14   0  1334.37  1394.77    11.28 o
   1  14   0    21.37    22.54     2.04 o
   2  14   0     9.48     8.94     2.05 o
   3  14   0     1.21     7.07     2.55 <
   4  14   0     0.15     2.67     2.30 <
   5  14   0     0.36     4.84     2.45 <
   6  14   0    51.67    53.60     3.02 o
   7  14   0   278.40   272.99     5.28 o
   8  14   0    14.36     8.69     2.65 o
   9  14   0   307.33   332.05     6.19 o
  10  14   0    54.01    58.41     3.64 o
  11  14   0    34.77    33.83     3.20 o
  12  14   0     0.24     1.19     1.95 <
  13  14   0    20.24    21.12     2.67 o
  14  14   0    52.99    53.90     3.33 o
   1  15   0   294.16   288.51     4.63 o
   2  15   0     0.06     1.54     2.12 <
   3  15   0     1.08     0.59     2.37 <
   4  15   0    64.55    52.73     3.18 o
   5  15   0     6.34     8.04     2.92 <
   6  15   0   883.66   936.02     9.42 o
   7  15   0   337.52   364.44     6.04 o
   8  15   0    41.67    40.50     3.10 o
   9  15   0   110.84   103.71     3.98 o
  10  15   0   125.66   113.29     4.54 o
  11  15   0   264.86   269.97     6.02 o
  12  15   0     7.74     5.71     2.04 <
  13  15   0     9.00     9.91     2.15 o
   0  16   0   177.51   199.66     5.80 o
   1  16   0     8.45     8.30     2.24 o
   2  16   0   198.22   194.98     4.35 o
   3  16   0   634.20   636.98     7.47 o
   4  16   0     0.00     0.58     2.55 <
   5  16   0   130.82   137.28     4.76 o
   6  16   0  2060.45  2207.65    14.39 o
   7  16   0     1.39     4.18     2.63 <
   8  16   0     0.43     1.24     2.26 <
   9  16   0   660.91   656.21     8.91 o
  10  16   0     3.27    -2.26     2.32 <
  11  16   0     1.25     5.04     1.80 <
  12  16   0    16.01    10.16     2.07 o
   1  17   0    98.67   101.82     3.50 o
   2  17   0    70.12    80.25     3.59 o
   3  17   0   109.12   102.19     3.98 o
   4  17   0   826.34   847.42     9.55 o
   5  17   0    11.49     9.79     2.97 o
   6  17   0    14.92    15.15     2.75 o
   7  17   0     5.54     0.62     2.84 <
   8  17   0    86.85    83.18     4.01 o
   9  17   0     0.04    -0.04     2.25 <
  10  17   0     6.06     3.81     2.22 <
  11  17   0    18.45    26.39     2.87 o
   0  18   0   175.59   163.19     6.90 o
   1  18   0    16.54    17.05     2.52 o
   2  18   0    74.30    75.45     3.81 o
   3  18   0   198.64   193.98     5.07 o
   4  18   0     2.33     0.50     2.76 <
   5  18   0   379.16   367.04     6.06 o
   6  18   0    49.66    55.47     3.16 o
   7  18   0     0.43     4.02     1.97 <
   8  18   0     9.71     7.73     2.12 o
   9  18   0    42.29    37.46     2.90 o
  10  18   0     3.78     7.74     2.40 o
   1  19   0   148.40   157.34     5.23 o
   2  19   0    54.70    52.99     3.48 o
   3  19   0   376.83   392.69     7.29 o
   4  19   0     3.30     3.67     2.22 <
   5  19   0    47.59    50.37     2.73 o
   6  19   0   300.42   299.60     5.65 o
   7  19   0   196.57   197.10     4.93 o
   8  19   0     3.96     4.61     1.96 <
   9  19   0    18.22    10.10     2.79 o
   0  20   0    21.22    17.02     4.71 o
   1  20   0     0.00     1.82     2.56 <
   2  20   0   101.85   103.50     4.27 o
   3  20   0   382.90   366.30     6.70 o
   4  20   0     5.22     3.77     2.04 <
   5  20   0     0.62     1.69     1.81 <
   6  20   0    34.50    37.12     2.78 o
   7  20   0    96.16    84.86     4.00 o
   8  20   0    88.94    81.42     4.55 o
   1  21   0   325.40   337.25     6.71 o
   2  21   0     0.09    -2.11     1.94 <
   3  21   0   265.48   281.84     5.09 o
   4  21   0   205.98   204.67     4.30 o
   5  21   0     5.24     6.87     1.55 o
   6  21   0     2.27     0.97     1.62 <
   0  22   0   211.38   200.26     7.59 o
   1  22   0   151.68   149.58     4.56 o
   2  22   0    23.58    19.14     2.61 o
   3  22   0     0.00    -3.92     1.88 <
   2   0   1  1496.60  1327.00    11.93 o
   2   0  -1  1506.36  1354.80    10.50 o
   4   0   1   800.81   739.26    10.58 o
   4   0  -1   802.48   738.06    12.35 o
   6   0   1   121.92   142.36     8.61 o
   6   0  -1   117.59   140.71    14.15 o
   8   0   1  2173.84  2233.10    24.62 o
   8   0  -1  2164.51  2230.12    18.72 o
  10   0   1   377.92   412.44     6.48 o
  10   0  -1   386.43   410.19     6.76 o
  12   0   1   517.31   541.39    10.95 o
  12   0  -1   524.70   530.88     8.67 o
  14   0   1   874.34   901.20    12.64 o
  14   0  -1   880.33   905.49    12.12 o
  16   0   1    92.07    91.76     5.42 o
  16   0  -1    92.24    99.92     5.63 o
  18   0   1     1.13    -0.17     3.48 <
  18   0  -1     1.04     4.25     2.20 <
   0   1   1  9165.98  8259.57    38.88 o
   0   1  -1  9188.26  9274.47    19.75 o
   1   1   1  9160.11  8299.24    24.18 o
   1   1  -1  9161.80  8536.02    20.81 o
   2   1   1   604.33   544.41     5.21 o
   2   1  -1   614.42   554.12     4.87 o
   3   1   1  4227.67  3851.82    12.89 o
   3   1  -1  4190.71  3873.90    14.71 o
   4   1   1   252.41   244.81     4.23 o
   4   1  -1   258.02   233.75     6.23 o
   5   1   1    40.03    40.09     3.11 o
   5   1  -1    38.45    43.90     4.97 o
   6   1   1   427.72   426.68     7.96 o
   6   1  -1   428.38   402.68    11.57 o
   7   1   1   813.47   776.29    10.06 o
   7   1  -1   815.99   787.36     8.67 o
   8   1   1   349.72   388.44     7.07 o
   8   1  -1   348.77   376.70     6.00 o
   9   1   1   100.51    99.39     2.26 o
   9   1  -1    99.53   103.26     2.88 o
  10   1   1  1116.29  1162.09     7.19 o
  10   1  -1  1111.02  1174.45     7.32 o
  11   1   1     8.08     4.72     1.49 o
  11   1  -1     8.81     9.67     1.91 o
  12   1   1   148.00   141.71     3.57 o
  12   1  -1   147.34   139.67     3.45 o
  13   1   1   377.38   385.56     6.44 o
  13   1  -1   377.27   382.14     5.99 o
  14   1   1   478.60   485.82     6.60 o
  14   1  -1   479.01   486.86     6.55 o
  15   1   1   193.62   185.50     4.40 o
  15   1  -1   187.57   188.06     4.65 o
  16   1   1    18.32    15.51     1.84 o
  16   1  -1    18.52    15.61     2.21 o
  17   1   1    16.75    16.47     2.02 o
  17   1  -1    16.48    14.86     1.81 o
  18   1   1    73.49    69.45     3.70 o
  18   1  -1    73.40    67.80     2.93 o
   1   2   1   596.22   554.74     8.05 o
   1   2  -1   591.43   570.85     5.82 o
   2   2   1  5239.34  4928.27    13.86 o
   2   2  -1  5232.58  4981.58    13.63 o
   3   2   1  7428.74  6884.59    17.42 o
   3   2  -1  7431.70  6824.34    21.97 o
   4   2   1   224.46   219.74     3.80 o
   4   2  -1   226.06   216.29     4.71 o
   5   2   1  1928.22  1910.09    13.56 o
   5   2  -1  1932.51  1805.11    19.03 o
   6   2   1   494.20   469.24     7.41 o
   6   2  -1   490.42   467.59    12.05 o
   7   2   1  2326.49  2472.78    16.21 o
   7   2  -1  2338.13  2448.03    13.51 o
   8   2   1   732.13   732.80     9.69 o
   8   2  -1   733.72   712.93     7.87 o
   9   2   1   615.62   685.67     5.56 o
   9   2  -1   612.54   694.61     6.01 o
  10   2   1   703.51   742.75     6.00 o
  10   2  -1   708.89   741.66     6.06 o
  11   2   1   140.08   130.39     3.01 o
  11   2  -1   135.68   136.05     3.08 o
  12   2   1   253.48   251.65     4.33 o
  12   2  -1   253.49   249.16     4.11 o
  13   2   1   101.41   111.43     3.63 o
  13   2  -1   101.43   110.38     3.75 o
  14   2   1    50.38    47.31     3.01 o
  14   2  -1    51.33    50.10     3.21 o
  15   2   1   178.11   180.05     4.08 o
  15   2  -1   178.78   179.53     4.76 o
  16   2   1    96.90    94.44     3.20 o
  16   2  -1    96.78    91.06     3.43 o
  17   2   1    69.97    67.16     2.79 o
  17   2  -1    71.80    66.51     2.92 o
  18   2   1    47.27    38.95     3.29 o
  18   2  -1    46.71    39.17     2.53 o
   0   3   1  7678.05  6899.62    46.97 o
   0   3  -1  7687.68  7138.75    33.07 o
   1   3   1  1078.03   997.34    10.91 o
   1   3  -1  1090.89  1028.73     7.76 o
   2   3   1  9183.46  8453.03    26.27 o
   2   3  -1  9129.73  8511.39    21.74 o
   3   3   1  4908.45  4688.23    16.21 o
   3   3  -1  4921.78  4677.19    16.73 o
   4   3   1   567.50   558.89     5.54 o
   4   3  -1   572.62   547.13     6.93 o
   5   3   1   607.68   609.68     6.70 o
   5   3  -1   608.34   614.42     8.11 o
   6   3   1   316.05   275.73     6.44 o
   6   3  -1   312.06   294.06     7.81 o
   7   3   1  2708.82  3015.88    17.10 o
   7   3  -1  2696.00  2972.39    15.79 o
   8   3   1   650.71   663.88     7.43 o
   8   3  -1   652.19   670.90     7.29 o
   9   3   1   103.60    99.74     2.39 o
   9   3  -1   102.90   107.56     2.80 o
  10   3   1   159.36   150.45     3.03 o
  10   3  -1   161.40   151.65     3.26 o
  11   3   1   103.42    98.35     2.92 o
  11   3  -1   103.48    97.50     2.93 o
  12   3   1   590.01   586.37     6.81 o
  12   3  -1   593.82   574.30     6.13 o
  13   3   1    53.54    53.88     3.00 o
  13   3  -1    52.66    53.97     2.82 o
  14   3   1    69.37    56.56     3.12 o
  14   3  -1    69.71    64.10     3.03 o
  15   3   1   372.31   373.83     5.45 o
  15   3  -1   372.70   371.14     5.91 o
  16   3   1    70.54    67.08     2.72 o
  16   3  -1    69.49    63.69     2.81 o
  17   3   1    53.93    53.41     2.48 o
  17   3  -1    53.48    51.68     2.30 o
  18   3   1    19.55    13.97     2.85 o
  18   3  -1    18.35    15.42     2.24 o
   1   4   1  4104.27  3777.35    25.91 o
   1   4  -1  4093.28  3756.12    18.73 o
   2   4   1  6876.87  6449.91    25.07 o
   2   4  -1  6880.54  6505.70    20.87 o
   3   4   1  1882.33  1759.14    10.66 o
   3   4  -1  1880.77  1789.36    11.22 o
   4   4   1   472.72   462.94     5.84 o
   4   4  -1   476.76   474.58     7.10 o
   5   4   1  1066.47  1016.27     9.10 o
   5   4  -1  1050.93  1027.55    11.11 o
   6   4   1    10.70    11.80     2.68 o
   6   4  -1    10.68    12.11     2.60 o
   7   4   1   819.85   908.04    10.06 o
   7   4  -1   830.89   904.05     9.06 o
   8   4   1   860.50   924.25     6.80 o
   8   4  -1   863.41   921.27     7.36 o
   9   4   1    33.58    26.93     1.77 o
   9   4  -1    33.18    31.86     2.19 o
  10   4   1   113.22   115.78     3.14 o
  10   4  -1   114.53   120.63     3.31 o
  11   4   1   120.80   109.20     3.28 o
  11   4  -1   124.03   112.36     3.51 o
  12   4   1    53.16    44.54     2.56 o
  12   4  -1    54.08    47.34     2.54 o
  13   4   1   302.57   310.78     5.94 o
  13   4  -1   306.31   304.20     5.51 o
  14   4   1   263.35   262.33     5.11 o
  14   4  -1   261.33   263.79     4.91 o
  15   4   1    92.00    92.95     3.24 o
  15   4  -1    92.92    90.10     3.23 o
  16   4   1    22.41    22.05     1.88 o
  16   4  -1    21.56    20.76     2.35 o
  17   4   1     9.90     7.15     1.67 o
  17   4  -1     9.92     7.16     1.65 o
   0   5   1   366.00   380.29    13.76 o
   0   5  -1   377.72   365.33     8.27 o
   1   5   1  6541.29  6149.44    35.09 o
   1   5  -1  6556.02  6013.05    22.76 o
   2   5   1  2561.47  2448.66    17.10 o
   2   5  -1  2540.16  2490.96    13.17 o
   3   5   1  4631.52  4345.62    20.84 o
   3   5  -1  4646.28  4353.69    19.76 o
   4   5   1   326.36   354.86     5.65 o
   4   5  -1   323.64   358.48     6.64 o
   5   5   1   998.50  1028.41    11.91 o
   5   5  -1  1001.28  1022.63    12.34 o
   6   5   1    26.21    35.59     3.65 o
   6   5  -1    27.00    33.72     2.69 o
   7   5   1   958.46  1012.70    10.91 o
   7   5  -1   968.02  1025.35     8.81 o
   8   5   1    30.71    34.51     2.03 o
   8   5  -1    29.98    39.33     2.46 o
   9   5   1   168.03   197.57     3.71 o
   9   5  -1   167.47   200.43     4.24 o
  10   5   1   297.33   297.95     4.81 o
  10   5  -1   293.73   298.43     4.81 o
  11   5   1   213.07   225.46     4.51 o
  11   5  -1   216.99   211.11     4.74 o
  12   5   1   601.53   579.50     6.79 o
  12   5  -1   595.97   574.58     7.11 o
  13   5   1  1064.16  1099.19    10.50 o
  13   5  -1  1062.82  1137.61     9.87 o
  14   5   1    21.47    18.21     2.29 o
  14   5  -1    20.89    23.19     2.46 o
  15   5   1     1.47     2.19     1.62 <
  15   5  -1     1.29     3.73     1.88 <
  16   5   1    91.25    86.00     2.95 o
  16   5  -1    92.73    88.90     3.39 o
  17   5   1    23.05    18.57     2.02 o
  17   5  -1    22.08    18.53     1.95 o
   1   6   1  3193.06  3009.58    27.17 o
   1   6  -1  3185.38  2948.28    20.26 o
   2   6   1   120.20   120.80     5.84 o
   2   6  -1   122.50   114.28     3.74 o
   3   6   1   889.50   852.41    12.70 o
   3   6  -1   893.09   856.71     8.93 o
   4   6   1  2608.85  2735.48    20.48 o
   4   6  -1  2610.74  2746.49    16.87 o
   5   6   1  2270.64  2481.87    18.78 o
   5   6  -1  2267.34  2447.38    13.64 o
   6   6   1  1029.04  1038.93    14.84 o
   6   6  -1  1031.23  1027.29     8.16 o
   7   6   1   445.14   470.87     5.36 o
   7   6  -1   447.37   453.21     5.12 o
   8   6   1   230.01   238.79     3.48 o
   8   6  -1   230.31   236.23     3.80 o
   9   6   1   512.10   511.35     5.41 o
   9   6  -1   508.40   498.16     5.74 o
  10   6   1   383.33   402.83     5.59 o
  10   6  -1   384.87   410.63     5.83 o
  11   6   1   311.82   304.98     4.84 o
  11   6  -1   313.87   304.82     5.58 o
  12   6   1   493.78   520.31     6.38 o
  12   6  -1   490.05   518.41     7.33 o
  13   6   1   616.16   640.60     7.44 o
  13   6  -1   616.22   653.09     8.14 o
  14   6   1    55.33    51.11     2.83 o
  14   6  -1    55.68    54.49     3.02 o
  15   6   1    34.42    38.47     2.84 o
  15   6  -1    34.51    40.96     2.52 o
  16   6   1     7.97     7.73     1.89 o
  16   6  -1     8.17     7.01     1.68 o
  17   6   1     3.74     4.57     1.28 o
  17   6  -1     3.59     3.07     1.45 <
   0   7   1   274.13   295.11    15.02 o
   0   7  -1   276.64   245.87    12.03 o
   1   7   1   494.47   424.20    12.43 o
   1   7  -1   488.22   426.50     7.96 o
   2   7   1  1119.28  1001.30    14.57 o
   2   7  -1  1122.55  1010.35    10.60 o
   3   7   1   522.69   541.68    11.31 o
   3   7  -1   532.65   520.82     7.64 o
   4   7   1  3387.70  3376.01    26.59 o
   4   7  -1  3389.72  3334.17    18.64 o
   5   7   1  6802.03  7336.91    38.83 o
   5   7  -1  6776.86  7168.77    22.21 o
   6   7   1    27.54    21.92     3.96 o
   6   7  -1    25.92    23.73     2.09 o
   7   7   1   833.04   947.01     6.49 o
   7   7  -1   835.12   905.08     6.51 o
   8   7   1   148.65   171.03     3.11 o
   8   7  -1   149.04   164.26     3.44 o
   9   7   1   332.44   337.62     4.74 o
   9   7  -1   330.56   332.08     5.03 o
  10   7   1     9.17    10.34     1.74 o
  10   7  -1     9.06    14.04     2.64 o
  11   7   1    48.27    45.83     2.48 o
  11   7  -1    48.55    47.65     3.30 o
  12   7   1   406.67   382.41     5.63 o
  12   7  -1   406.67   385.63     6.44 o
  13   7   1   281.37   263.23     5.40 o
  13   7  -1   281.23   269.76     5.75 o
  14   7   1    24.11    21.19     2.39 o
  14   7  -1    24.37    23.01     2.43 o
  15   7   1    37.15    47.49     3.07 o
  15   7  -1    39.18    45.48     2.77 o
  16   7   1     0.53    -1.08     1.55 <
  16   7  -1     0.51     1.26     1.59 <
  17   7   1    20.80    16.40     2.07 o
  17   7  -1    19.38    15.35     2.25 o
   1   8   1   322.35   311.71    11.80 o
   1   8  -1   319.89   310.16     8.75 o
   2   8   1   231.81   221.69     8.55 o
   2   8  -1   236.12   232.73     5.97 o
   3   8   1   471.23   423.24     9.26 o
   3   8  -1   470.51   424.93     7.54 o
   4   8   1  2368.83  2423.34    24.23 o
   4   8  -1  2373.95  2358.54    14.06 o
   5   8   1   745.04   764.54    11.63 o
   5   8  -1   758.32   713.18     7.68 o
   6   8   1  1637.99  1764.88     8.86 o
   6   8  -1  1639.33  1693.31     9.23 o
   7   8   1  1221.43  1288.36     7.60 o
   7   8  -1  1224.92  1236.99     8.15 o
   8   8   1    43.71    41.51     2.07 o
   8   8  -1    47.16    40.43     2.46 o
   9   8   1    27.94    26.10     1.81 o
   9   8  -1    27.91    27.02     2.72 o
  10   8   1  1464.23  1498.63     9.85 o
  10   8  -1  1473.14  1489.16    11.84 o
  11   8   1     1.64     2.59     1.97 <
  11   8  -1     1.60     0.81     2.49 <
  12   8   1    31.87    31.75     2.49 o
  12   8  -1    31.13    32.04     3.15 o
  13   8   1     2.25     4.59     1.98 <
  13   8  -1     2.44     1.89     2.34 <
  14   8   1   184.43   192.40     5.21 o
  14   8  -1   185.17   201.85     4.41 o
  15   8   1    35.11    32.73     2.63 o
  15   8  -1    34.47    35.17     2.59 o
  16   8   1     8.14     9.51     1.68 o
  16   8  -1     8.40     9.64     1.65 o
   0   9   1    71.93    96.52     8.66 o
   0   9  -1    76.92    84.15     7.51 o
   1   9   1   781.43   749.71    11.91 o
   1   9  -1   771.05   768.41     9.16 o
   2   9   1   790.55   800.15    10.55 o
   2   9  -1   783.97   829.43    11.60 o
   3   9   1  1247.68  1311.25    14.24 o
   3   9  -1  1253.25  1296.38    13.52 o
   4   9   1  1078.96  1114.65    11.48 o
   4   9  -1  1080.90  1095.69     9.57 o
   5   9   1   352.05   348.04     4.13 o
   5   9  -1   351.03   336.37     4.49 o
   6   9   1    51.94    59.43     2.13 o
   6   9  -1    52.03    54.91     2.34 o
   7   9   1   100.22   108.50     2.82 o
   7   9  -1    96.30   106.45     2.90 o
   8   9   1   244.14   244.71     4.07 o
   8   9  -1   242.48   244.07     4.47 o
   9   9   1   123.02   132.42     3.28 o
   9   9  -1   126.01   127.02     3.84 o
  10   9   1   774.99   784.04     7.36 o
  10   9  -1   771.65   793.75     8.45 o
  11   9   1   285.54   276.09     5.20 o
  11   9  -1   280.47   294.03     6.12 o
  12   9   1     0.99     1.17     1.89 <
  12   9  -1     1.11     3.01     2.42 <
  13   9   1   667.21   716.25     7.98 o
  13   9  -1   666.98   711.15     8.48 o
  14   9   1    16.07    12.57     2.11 o
  14   9  -1    16.15    13.38     2.23 o
  15   9   1    28.27    27.44     2.35 o
  15   9  -1    27.58    25.94     2.23 o
  16   9   1   111.10   106.11     4.28 o
  16   9  -1   111.80   108.38     3.14 o
   1  10   1   269.42   275.77     6.51 o
   1  10  -1   268.19   279.24     6.78 o
   2  10   1   411.43   433.78     5.89 o
   2  10  -1   415.50   409.62     7.05 o
   3  10   1  1643.97  1759.20     9.42 o
   3  10  -1  1641.86  1703.89    12.60 o
   4  10   1  1319.79  1390.97     8.52 o
   4  10  -1  1316.85  1369.06     8.17 o
   5  10   1    17.06    18.27     1.83 o
   5  10  -1    17.20    17.67     1.80 o
   6  10   1   616.20   617.75     6.06 o
   6  10  -1   620.94   600.57     6.53 o
   7  10   1    99.67    95.73     2.89 o
   7  10  -1   101.20    96.63     3.37 o
   8  10   1    58.10    71.11     2.70 o
   8  10  -1    58.18    66.56     3.25 o
   9  10   1   240.75   227.02     4.45 o
   9  10  -1   240.30   231.92     5.22 o
  10  10   1   220.29   223.09     4.61 o
  10  10  -1   221.46   227.91     5.40 o
  11  10   1    32.28    26.29     2.36 o
  11  10  -1    32.59    30.48     3.03 o
  12  10   1    31.06    36.19     2.58 o
  12  10  -1    31.97    33.83     3.03 o
  13  10   1   292.77   281.57     5.54 o
  13  10  -1   292.83   277.48     5.39 o
  14  10   1   227.41   223.18     5.08 o
  14  10  -1   226.18   235.69     5.50 o
  15  10   1    76.76    75.62     3.43 o
  15  10  -1    76.44    72.83     2.95 o
  16  10   1     2.91     3.76     1.73 <
  16  10  -1     2.98     6.93     1.99 o
   0  11   1   355.56   343.94     6.28 o
   0  11  -1   362.72   347.68     6.59 o
   1  11   1  1121.91  1113.82     7.39 o
   1  11  -1  1122.96  1114.01     7.30 o
   2  11   1    15.61    16.96     1.72 o
   2  11  -1    16.53    17.59     1.96 o
   3  11   1   161.38   160.24     2.88 o
   3  11  -1   162.10   153.68     3.12 o
   4  11   1   285.43   314.75     4.00 o
   4  11  -1   289.42   303.18     4.32 o
   5  11   1    31.76    35.11     2.14 o
   5  11  -1    30.80    32.51     2.30 o
   6  11   1   290.47   301.10     4.71 o
   6  11  -1   286.68   299.75     5.20 o
   7  11   1   609.51   646.02     7.01 o
   7  11  -1   609.82   650.82     7.41 o
   8  11   1   571.91   588.24     6.68 o
   8  11  -1   567.38   602.83     7.53 o
   9  11   1   587.51   631.96     7.77 o
   9  11  -1   597.09   636.16     8.45 o
  10  11   1   450.84   462.51     6.98 o
  10  11  -1   451.22   470.53     6.83 o
  11  11   1     3.00     3.43     2.25 <
  11  11  -1     2.87     2.86     2.59 <
  12  11   1    64.21    54.49     3.19 o
  12  11  -1    64.58    51.89     3.24 o
  13  11   1   132.45   121.02     4.59 o
  13  11  -1   130.52   129.54     4.31 o
  14  11   1   104.12   100.74     4.38 o
  14  11  -1   103.59   104.35     3.48 o
  15  11   1    68.20    71.14     3.69 o
  15  11  -1    67.51    67.56     3.00 o
   1  12   1   467.14   475.59     5.04 o
   1  12  -1   474.26   465.50     5.25 o
   2  12   1    30.48    31.14     2.24 o
   2  12  -1    30.41    30.16     2.13 o
   3  12   1   253.62   261.46     4.08 o
   3  12  -1   251.12   257.74     4.65 o
   4  12   1     7.65     6.27     1.79 o
   4  12  -1     7.83    10.23     1.90 o
   5  12   1   178.28   165.89     3.67 o
   5  12  -1   176.91   164.83     4.20 o
   6  12   1    62.45    62.70     2.90 o
   6  12  -1    60.52    66.61     3.36 o
   7  12   1   622.57   648.00     7.27 o
   7  12  -1   625.98   639.49     9.03 o
   8  12   1   560.98   560.24     7.13 o
   8  12  -1   553.06   579.49     8.21 o
   9  12   1   298.27   308.15     6.04 o
   9  12  -1   299.22   331.80     7.01 o
  10  12   1   116.77    99.37     3.81 o
  10  12  -1   117.43   104.65     4.30 o
  11  12   1    29.31    24.12     2.81 o
  11  12  -1    28.24    27.08     3.04 o
  12  12   1    27.67    32.77     3.09 o
  12  12  -1    27.97    30.59     3.20 o
  13  12   1    82.74    80.73     3.93 o
  13  12  -1    84.55    85.99     4.28 o
  14  12   1    64.15    60.12     3.17 o
  14  12  -1    64.64    64.79     3.23 o
  15  12   1    78.61    77.83     3.65 o
  15  12  -1    78.54    81.60     4.16 o
   0  13   1     9.97    10.62     2.35 o
   0  13  -1    10.33    11.89     3.19 o
   1  13   1  1071.99  1130.09     7.94 o
   1  13  -1  1067.82  1131.03     8.73 o
   2  13   1   116.84   112.41     3.35 o
   2  13  -1   117.38   116.91     3.19 o
   3  13   1   144.84   140.58     3.54 o
   3  13  -1   146.08   144.99     3.59 o
   4  13   1   194.63   200.80     4.12 o
   4  13  -1   194.82   195.34     4.06 o
   5  13   1   218.70   221.17     4.52 o
   5  13  -1   218.12   207.62     4.35 o
   6  13   1   666.97   714.52     8.22 o
   6  13  -1   681.31   676.61     8.11 o
   7  13   1     5.67     7.99     2.25 o
   7  13  -1     5.77     5.40     3.08 <
   8  13   1   216.07   220.05     5.50 o
   8  13  -1   214.87   223.84     6.08 o
   9  13   1   146.51   141.92     4.91 o
   9  13  -1   146.21   146.84     5.27 o
  10  13   1     3.63     7.96     2.34 o
  10  13  -1     3.81     7.90     2.88 <
  11  13   1    21.47    16.97     2.75 o
  11  13  -1    21.18    17.77     2.93 o
  12  13   1    56.97    52.48     3.32 o
  12  13  -1    56.51    57.37     3.63 o
  13  13   1    59.87    56.50     3.48 o
  13  13  -1    59.10    50.96     3.57 o
  14  13   1    50.46    51.40     3.22 o
  14  13  -1    49.92    52.81     3.30 o
   1  14   1   590.93   601.04     6.52 o
   1  14  -1   590.85   586.19     7.34 o
   2  14   1   173.21   156.26     3.96 o
   2  14  -1   172.42   159.22     4.22 o
   3  14   1   263.34   257.77     4.93 o
   3  14  -1   261.57   255.28     4.57 o
   4  14   1   251.77   241.16     4.99 o
   4  14  -1   248.74   243.56     4.57 o
   5  14   1    51.63    53.19     3.04 o
   5  14  -1    51.25    61.02     3.19 o
   6  14   1   283.38   298.58     5.95 o
   6  14  -1   283.48   286.93     5.97 o
   7  14   1   331.33   340.90     6.46 o
   7  14  -1   333.46   338.05     6.71 o
   8  14   1    12.04    11.01     2.70 o
   8  14  -1    12.67    13.69     3.41 o
   9  14   1   160.65   166.15     5.34 o
   9  14  -1   161.40   171.78     5.60 o
  10  14   1   196.49   192.73     5.65 o
  10  14  -1   196.65   199.74     5.10 o
  11  14   1   102.13   101.91     4.46 o
  11  14  -1   100.14   113.28     4.66 o
  12  14   1    34.32    30.53     2.79 o
  12  14  -1    34.69    25.82     2.65 o
  13  14   1     4.81     4.26     1.64 <
  13  14  -1     5.13     9.61     2.38 o
  14  14   1    12.77     3.90     2.31 <
  14  14  -1    12.14     8.67     2.22 o
   0  15   1   320.52   308.30     7.13 o
   0  15  -1   317.05   306.98     7.21 o
   1  15   1    19.74    24.41     2.34 o
   1  15  -1    19.51    22.22     2.57 o
   2  15   1   159.42   153.06     3.84 o
   2  15  -1   159.65   162.96     4.58 o
   3  15   1    14.67    16.42     2.52 o
   3  15  -1    15.47    11.36     2.45 o
   4  15   1     6.56     9.02     2.71 o
   4  15  -1     6.32     9.66     2.57 o
   5  15   1   169.09   154.97     4.72 o
   5  15  -1   169.25   163.82     4.25 o
   6  15   1    59.08    54.36     3.36 o
   6  15  -1    59.97    47.11     3.71 o
   7  15   1    99.60    96.57     4.07 o
   7  15  -1    98.45    96.16     4.38 o
   8  15   1   187.00   188.30     5.41 o
   8  15  -1   185.41   208.64     5.99 o
   9  15   1   261.05   258.26     6.37 o
   9  15  -1   256.47   278.61     6.54 o
  10  15   1    22.54    21.29     2.84 o
  10  15  -1    23.01    20.51     2.60 o
  11  15   1    28.02    29.36     2.73 o
  11  15  -1    28.24    29.44     2.91 o
  12  15   1     8.09     5.38     1.64 o
  12  15  -1     8.32     1.90     2.06 <
  13  15   1    57.28    48.47     3.91 o
  13  15  -1    57.90    54.04     3.05 o
   1  16   1    13.85    12.84     2.72 o
   1  16  -1    14.07    13.21     2.95 o
   2  16   1   544.45   557.20     7.25 o
   2  16  -1   540.78   552.24     8.09 o
   3  16   1    43.95    46.76     2.93 o
   3  16  -1    45.24    42.89     3.37 o
   4  16   1   208.88   193.02     4.49 o
   4  16  -1   213.52   187.89     5.35 o
   5  16   1   111.20   102.79     3.91 o
   5  16  -1   109.89   111.05     4.34 o
   6  16   1    46.27    44.39     2.87 o
   6  16  -1    46.51    42.89     3.85 o
   7  16   1    53.08    51.64     3.32 o
   7  16  -1    52.38    56.50     4.04 o
   8  16   1   138.18   131.17     4.60 o
   8  16  -1   138.25   140.63     4.75 o
   9  16   1   104.24   102.97     4.49 o
   9  16  -1   103.79   111.52     4.18 o
  10  16   1    26.46    27.90     2.72 o
  10  16  -1    26.34    30.93     2.93 o
  11  16   1    74.76    80.82     3.42 o
  11  16  -1    75.00    77.39     3.53 o
  12  16   1    14.68    17.28     2.05 o
  12  16  -1    14.13    16.52     2.06 o
   0  17   1   182.86   168.36     7.78 o
   0  17  -1   181.68   172.68     7.14 o
   1  17   1   471.39   515.77     7.76 o
   1  17  -1   471.94   503.95     7.21 o
   2  17   1    23.54    16.22     2.81 o
   2  17  -1    23.37    24.79     2.88 o
   3  17   1    31.94    27.52     2.87 o
   3  17  -1    30.81    39.68     3.63 o
   4  17   1   132.35   137.63     4.43 o
   4  17  -1   131.01   138.01     4.49 o
   5  17   1    12.05    11.46     2.20 o
   5  17  -1    11.18    10.33     3.35 o
   6  17   1   140.40   126.03     4.03 o
   6  17  -1   142.90   132.78     4.95 o
   7  17   1    33.79    33.67     2.65 o
   7  17  -1    32.71    37.26     3.36 o
   8  17   1    23.16    23.78     2.63 o
   8  17  -1    23.29    25.04     2.88 o
   9  17   1    57.52    66.00     3.06 o
   9  17  -1    58.94    65.84     3.85 o
  10  17   1    13.61    15.21     1.82 o
  10  17  -1    13.54     8.54     2.65 o
  11  17   1    34.08    30.95     2.58 o
  11  17  -1    32.79    30.54     2.78 o
   1  18   1   219.26   228.06     5.31 o
   1  18  -1   217.01   230.12     5.66 o
   2  18   1    56.17    55.89     3.46 o
   2  18  -1    55.51    57.36     3.51 o
   3  18   1   152.47   159.24     4.75 o
   3  18  -1   153.41   154.38     4.59 o
   4  18   1   184.41   187.07     4.77 o
   4  18  -1   181.77   189.52     4.94 o
   5  18   1   303.11   308.45     5.71 o
   5  18  -1   302.11   313.30     6.83 o
   6  18   1   236.82   240.87     5.43 o
   6  18  -1   236.99   259.64     6.26 o
   7  18   1    29.68    29.56     2.47 o
   7  18  -1    30.27    31.74     3.13 o
   8  18   1   101.07    96.11     3.68 o
   8  18  -1   100.81   104.54     4.21 o
   9  18   1    25.74    24.85     2.40 o
   9  18  -1    25.57    30.91     3.87 o
  10  18   1     3.35     3.48     1.75 <
  10  18  -1     3.59     5.81     2.20 <
   0  19   1   497.77   543.02    10.50 o
   0  19  -1   501.48   543.79    10.96 o
   1  19   1    72.48    67.24     3.69 o
   1  19  -1    71.88    72.21     4.17 o
   2  19   1   224.18   223.78     4.97 o
   2  19  -1   225.52   231.43     5.63 o
   3  19   1   223.75   220.51     4.72 o
   3  19  -1   224.83   229.92     5.11 o
   4  19   1   156.92   157.17     4.57 o
   4  19  -1   154.48   164.49     5.31 o
   5  19   1    68.33    74.88     3.50 o
   5  19  -1    68.64    76.96     3.98 o
   6  19   1   245.20   253.94     5.44 o
   6  19  -1   245.31   257.74     5.92 o
   7  19   1    32.81    33.74     2.49 o
   7  19  -1    32.11    30.29     2.43 o
   8  19   1    32.09    29.59     2.38 o
   8  19  -1    31.69    30.84     2.36 o
   9  19   1    28.41    25.28     3.02 o
   9  19  -1    28.38    28.43     2.66 o
   1  20   1    52.21    47.00     3.36 o
   1  20  -1    52.12    49.44     3.78 o
   2  20   1   145.34   135.57     4.00 o
   2  20  -1   144.88   141.31     4.56 o
   3  20   1    58.10    52.93     3.00 o
   3  20  -1    58.88    60.40     3.86 o
   4  20   1    77.11    80.12     3.41 o
   4  20  -1    77.13    80.73     3.64 o
   5  20   1    55.45    52.49     2.77 o
   5  20  -1    54.95    52.58     3.15 o
   6  20   1    84.71    72.37     2.77 o
   6  20  -1    85.25    78.38     3.15 o
   7  20   1   138.28   117.74     4.15 o
   7  20  -1   137.89   130.39     3.68 o
   0  21   1   211.16   209.98     6.78 o
   0  21  -1   211.91   210.18     8.06 o
   1  21   1    94.94    84.94     3.45 o
   1  21  -1    95.13    88.29     4.51 o
   2  21   1    16.85    16.92     2.56 o
   2  21  -1    16.60    16.21     3.51 o
   3  21   1    18.90    19.43     2.28 o
   3  21  -1    19.54    16.17     2.75 o
   4  21   1   220.01   221.11     5.08 o
   4  21  -1   219.16   225.20     5.81 o
   5  21   1    26.24    26.14     2.51 o
   5  21  -1    26.69    23.59     2.72 o
   1  22   1    54.05    44.38     3.50 o
   1  22  -1    53.97    49.44     4.19 o
   2  22   1   394.74   376.83     8.65 o
   2  22  -1   393.27   407.69     9.81 o
   0   0   2  8510.26  7995.91    49.38 o
   0   0  -2  8483.36  7972.22    36.79 o
   2   0   2  2890.03  2701.84    20.65 o
   2   0  -2  2920.72  2726.91    16.53 o
   4   0   2    41.21    32.69     3.95 o
   4   0  -2    42.04    41.76     4.08 o
   6   0   2   611.77   682.66    16.42 o
   6   0  -2   616.80   657.79    12.26 o
   8   0   2   940.54   915.11     7.54 o
   8   0  -2   941.12   883.97    10.75 o
  10   0   2  1008.72  1049.85     9.86 o
  10   0  -2  1013.31  1060.19    11.94 o
  12   0   2   178.16   158.61     4.60 o
  12   0  -2   176.20   176.58     5.98 o
  14   0   2   147.26   165.43     5.38 o
  14   0  -2   147.98   151.46     6.03 o
  16   0   2    19.41    21.17     3.09 o
  16   0  -2    20.14    17.07     2.63 o
   1   1   2   994.72   896.04     9.24 o
   1   1  -2   994.56   870.89     7.83 o
   2   1   2   145.79   138.38     4.13 o
   2   1  -2   146.43   134.98     3.02 o
   3   1   2   622.19   641.06     8.00 o
   3   1  -2   630.98   636.77     6.26 o
   4   1   2  1057.20  1022.14    11.18 o
   4   1  -2  1056.76  1032.61     8.98 o
   5   1   2  1182.28  1143.08    13.60 o
   5   1  -2  1187.33  1123.62    13.38 o
   6   1   2   136.55   160.30     5.10 o
   6   1  -2   138.39   153.71     4.84 o
   7   1   2   502.56   525.24     8.11 o
   7   1  -2   497.06   533.71     7.64 o
   8   1   2   711.51   739.53     4.72 o
   8   1  -2   708.44   728.01     7.08 o
   9   1   2   262.92   269.75     3.13 o
   9   1  -2   265.05   268.61     4.75 o
  10   1   2   375.39   387.11     4.02 o
  10   1  -2   374.92   395.21     5.56 o
  11   1   2   209.32   218.63     3.54 o
  11   1  -2   210.09   221.53     4.35 o
  12   1   2   534.77   576.07     5.70 o
  12   1  -2   534.49   568.35     6.42 o
  13   1   2   169.65   168.69     3.55 o
  13   1  -2   171.65   168.05     4.43 o
  14   1   2    96.03    92.98     3.09 o
  14   1  -2    96.69    94.98     3.52 o
  15   1   2   113.61   113.17     3.33 o
  15   1  -2   112.39   116.44     3.60 o
  16   1   2   136.48   132.63     4.55 o
  16   1  -2   137.02   129.66     3.51 o
  17   1   2    77.44    77.83     4.29 o
  17   1  -2    78.02    77.88     2.74 o
   0   2   2  4546.67  4360.95    36.20 o
   0   2  -2  4541.22  4290.07    27.59 o
   1   2   2  1267.25  1165.59    11.76 o
   1   2  -2  1265.91  1178.27    11.86 o
   2   2   2   600.98   560.92     8.43 o
   2   2  -2   599.17   559.86     6.11 o
   3   2   2  2835.92  2627.94    18.03 o
   3   2  -2  2840.48  2655.72    12.39 o
   4   2   2    88.65    87.95     3.91 o
   4   2  -2    89.48    88.52     3.52 o
   5   2   2   286.65   313.60     6.20 o
   5   2  -2   281.57   314.97     6.23 o
   6   2   2   451.85   480.42     7.53 o
   6   2  -2   456.86   470.58     6.69 o
   7   2   2   648.04   688.25     8.92 o
   7   2  -2   653.22   672.44     8.17 o
   8   2   2   249.12   244.72     2.89 o
   8   2  -2   248.86   247.24     4.77 o
   9   2   2    82.73    90.26     2.07 o
   9   2  -2    84.07    88.93     3.31 o
  10   2   2     0.30    -0.27     1.17 <
  10   2  -2     0.32     1.23     2.31 <
  11   2   2   129.66   124.19     2.75 o
  11   2  -2   127.62   130.89     3.71 o
  12   2   2   478.09   496.26     5.43 o
  12   2  -2   477.32   497.83     5.94 o
  13   2   2   137.14   141.86     3.50 o
  13   2  -2   140.34   139.10     3.95 o
  14   2   2    84.11    84.97     2.91 o
  14   2  -2    84.71    81.22     3.43 o
  15   2   2     9.28     8.78     2.03 o
  15   2  -2     8.11    11.18     2.14 o
  16   2   2    72.94    70.72     3.32 o
  16   2  -2    73.91    74.76     2.94 o
  17   2   2     3.74     0.77     1.84 <
  17   2  -2     3.91     1.99     1.66 <
   1   3   2   804.85   772.12    10.04 o
   1   3  -2   801.81   773.89     9.46 o
   2   3   2  1381.61  1415.23    13.60 o
   2   3  -2  1373.10  1400.85    11.41 o
   3   3   2   646.89   645.47     9.45 o
   3   3  -2   650.71   632.93     6.16 o
   4   3   2   786.43   777.28    10.45 o
   4   3  -2   783.94   771.85     8.47 o
   5   3   2   720.24   742.40     9.59 o
   5   3  -2   721.59   726.37     8.55 o
   6   3   2   510.15   569.26     9.56 o
   6   3  -2   515.54   551.04     6.80 o
   7   3   2  1278.41  1299.31     8.53 o
   7   3  -2  1280.54  1251.05    10.14 o
   8   3   2   708.15   762.45     5.36 o
   8   3  -2   708.51   756.30     7.42 o
   9   3   2   721.19   733.84     5.56 o
   9   3  -2   722.91   733.22     7.13 o
  10   3   2   597.64   601.40     5.69 o
  10   3  -2   598.11   600.43     6.61 o
  11   3   2   157.00   155.76     3.13 o
  11   3  -2   156.24   163.05     3.87 o
  12   3   2    56.91    53.39     2.34 o
  12   3  -2    55.31    53.94     2.98 o
  13   3   2   123.32   119.58     3.45 o
  13   3  -2   121.38   119.03     3.76 o
  14   3   2    62.44    62.45     2.78 o
  14   3  -2    62.60    63.08     3.08 o
  15   3   2   159.17   156.89     4.43 o
  15   3  -2   159.70   163.79     4.24 o
  16   3   2    49.35    48.23     2.82 o
  16   3  -2    50.20    50.86     2.71 o
  17   3   2    17.54    20.97     1.98 o
  17   3  -2    17.53    19.66     1.99 o
   0   4   2  9015.22  8930.05    55.86 o
   0   4  -2  9000.50  8756.14    50.93 o
   1   4   2  1668.19  1657.83    15.25 o
   1   4  -2  1668.71  1605.66    14.17 o
   2   4   2  2056.90  2207.56    18.97 o
   2   4  -2  2041.90  2169.26    14.34 o
   3   4   2    60.91    67.28     3.96 o
   3   4  -2    57.18    66.63     3.27 o
   4   4   2  1103.64  1128.08    13.63 o
   4   4  -2  1111.65  1090.63    10.27 o
   5   4   2  1541.51  1726.49    16.85 o
   5   4  -2  1546.62  1688.60    11.99 o
   6   4   2   132.23   143.52     4.80 o
   6   4  -2   132.76   142.45     3.91 o
   7   4   2   301.67   354.07     3.75 o
   7   4  -2   299.60   348.52     5.35 o
   8   4   2   140.74   158.66     2.56 o
   8   4  -2   142.61   158.68     4.16 o
   9   4   2   117.61   117.71     2.54 o
   9   4  -2   118.03   119.56     3.70 o
  10   4   2   170.67   174.94     3.35 o
  10   4  -2   171.20   177.56     4.06 o
  11   4   2   529.23   530.03     6.14 o
  11   4  -2   527.90   537.10     6.60 o
  12   4   2   927.08   963.81     8.12 o
  12   4  -2   924.20   966.01     8.96 o
  13   4   2    68.77    76.96     3.13 o
  13   4  -2    71.64    69.61     3.18 o
  14   4   2   241.53   257.35     5.16 o
  14   4  -2   241.06   258.53     5.25 o
  15   4   2   477.35   473.03     6.51 o
  15   4  -2   472.30   487.24     6.23 o
  16   4   2   126.57   120.46     3.66 o
  16   4  -2   126.93   129.89     3.65 o
  17   4   2    94.04    91.43     3.73 o
  17   4  -2    94.15    92.93     3.05 o
   1   5   2    15.89    11.94     3.17 o
   1   5  -2    16.22    15.27     3.00 o
   2   5   2   322.79   356.88     8.58 o
   2   5  -2   325.60   319.51     7.03 o
   3   5   2   344.78   441.56     9.15 o
   3   5  -2   344.63   427.53     6.98 o
   4   5   2   178.60   180.06     5.55 o
   4   5  -2   179.84   182.09     4.15 o
   5   5   2  1513.88  1643.87    17.40 o
   5   5  -2  1511.87  1634.41    12.65 o
   6   5   2   270.34   279.42     4.53 o
   6   5  -2   268.05   275.62     4.85 o
   7   5   2   844.43   889.43     5.75 o
   7   5  -2   845.27   888.48     7.27 o
   8   5   2    84.70    88.28     2.14 o
   8   5  -2    85.50    87.18     3.11 o
   9   5   2    11.40     8.88     1.43 o
   9   5  -2    10.82    11.59     2.36 o
  10   5   2   576.19   593.03     6.06 o
  10   5  -2   580.11   593.50     6.95 o
  11   5   2    83.88    85.84     3.02 o
  11   5  -2    81.43    98.10     3.51 o
  12   5   2    30.84    29.57     2.30 o
  12   5  -2    30.83    32.36     2.87 o
  13   5   2   114.79   108.68     3.72 o
  13   5  -2   115.18   109.48     3.71 o
  14   5   2   230.03   245.66     5.41 o
  14   5  -2   228.43   250.21     5.17 o
  15   5   2     2.43     3.66     1.62 <
  15   5  -2     2.64     5.01     1.94 <
  16   5   2    49.96    46.38     2.73 o
  16   5  -2    49.16    52.59     2.74 o
  17   5   2    80.15    83.66     3.98 o
  17   5  -2    80.57    77.21     3.12 o
   0   6   2  3421.70  3478.85    41.70 o
   0   6  -2  3453.68  3434.93    31.37 o
   1   6   2  1205.34  1212.68    14.67 o
   1   6  -2  1216.94  1157.97    12.52 o
   2   6   2   177.11   221.74     6.76 o
   2   6  -2   181.83   218.08     4.99 o
   3   6   2   204.99   207.80     6.93 o
   3   6  -2   207.21   194.75     4.62 o
   4   6   2   859.01   900.34    13.60 o
   4   6  -2   850.75   942.63     9.29 o
   5   6   2  1310.24  1383.77    16.88 o
   5   6  -2  1316.78  1385.37    10.69 o
   6   6   2   348.63   387.95     4.34 o
   6   6  -2   349.06   383.21     5.02 o
   7   6   2   179.24   190.05     3.08 o
   7   6  -2   178.73   187.04     3.90 o
   8   6   2   270.65   276.69     3.80 o
   8   6  -2   270.70   278.51     4.47 o
   9   6   2   286.67   291.62     4.13 o
   9   6  -2   285.97   309.82     4.74 o
  10   6   2   144.03   141.85     3.56 o
  10   6  -2   143.43   148.20     4.31 o
  11   6   2   938.49   977.59     8.93 o
  11   6  -2   941.30  1000.23     9.14 o
  12   6   2   100.27   110.94     3.62 o
  12   6  -2    98.59   115.08     4.06 o
  13   6   2   438.77   475.58     6.62 o
  13   6  -2   439.36   477.27     7.04 o
  14   6   2   146.25   141.02     4.44 o
  14   6  -2   146.84   146.84     4.26 o
  15   6   2   133.73   138.13     3.70 o
  15   6  -2   134.30   135.33     3.58 o
  16   6   2    91.50    74.87     2.91 o
  16   6  -2    91.40    84.38     3.23 o
  17   6   2    17.33    16.36     5.22 o
  17   6  -2    17.52     9.76     3.66 <
   1   7   2   792.58   806.53    13.78 o
   1   7  -2   797.97   774.34     8.46 o
   2   7   2  2096.11  2306.19    22.26 o
   2   7  -2  2089.54  2228.36    13.71 o
   3   7   2   113.39   108.47     5.43 o
   3   7  -2   116.72   106.72     3.54 o
   4   7   2   770.49   813.64    14.13 o
   4   7  -2   763.47   788.13     8.20 o
   5   7   2  3638.72  3969.75    14.24 o
   5   7  -2  3626.85  3848.98    14.33 o
   6   7   2   319.52   349.45     4.10 o
   6   7  -2   320.09   341.15     4.39 o
   7   7   2    69.12    63.85     2.02 o
   7   7  -2    69.09    61.45     2.40 o
   8   7   2    70.21    67.93     2.36 o
   8   7  -2    68.19    63.96     2.91 o
   9   7   2   550.27   558.35     5.91 o
   9   7  -2   551.36   561.44     7.29 o
  10   7   2   425.85   438.92     5.93 o
  10   7  -2   426.92   431.56     7.03 o
  11   7   2   394.89   403.80     6.65 o
  11   7  -2   393.44   409.02     7.15 o
  12   7   2    62.14    55.94     3.12 o
  12   7  -2    64.19    59.10     3.66 o
  13   7   2    89.20    91.83     3.48 o
  13   7  -2    89.16    88.35     3.98 o
  14   7   2    40.00    38.68     2.60 o
  14   7  -2    40.20    42.71     2.69 o
  15   7   2   102.25   107.63     3.69 o
  15   7  -2   100.92   112.16     3.43 o
  16   7   2    79.52    69.14     2.70 o
  16   7  -2    77.12    75.47     2.85 o
   0   8   2   106.60    99.13     8.45 o
   0   8  -2   104.32    92.08     5.37 o
   1   8   2   163.85   206.81     7.79 o
   1   8  -2   165.21   189.79     4.87 o
   2   8   2  2743.96  2828.72    28.25 o
   2   8  -2  2745.41  2851.99    17.06 o
   3   8   2   261.28   276.28     5.27 o
   3   8  -2   261.63   267.90     4.43 o
   4   8   2  1188.86  1186.78     8.70 o
   4   8  -2  1189.20  1166.24     8.26 o
   5   8   2  1169.26  1131.29     8.31 o
   5   8  -2  1164.67  1155.62     7.30 o
   6   8   2    44.96    35.60     1.99 o
   6   8  -2    43.24    37.12     2.11 o
   7   8   2   618.69   648.68     5.91 o
   7   8  -2   619.44   624.88     6.25 o
   8   8   2   117.63   115.66     2.90 o
   8   8  -2   114.69   115.90     3.45 o
   9   8   2   353.94   390.32     5.27 o
   9   8  -2   357.25   379.04     6.43 o
  10   8   2    32.51    32.92     2.33 o
  10   8  -2    34.05    31.53     3.19 o
  11   8   2   346.24   378.43     6.75 o
  11   8  -2   344.73   391.45     7.08 o
  12   8   2    93.50    68.43     3.35 o
  12   8  -2    92.20    76.48     3.83 o
  13   8   2     8.91     8.77     2.00 o
  13   8  -2     8.57    11.84     2.54 o
  14   8   2   116.64   124.09     4.08 o
  14   8  -2   118.55   119.39     3.67 o
  15   8   2    84.81    83.37     3.09 o
  15   8  -2    83.02    86.38     2.99 o
  16   8   2    56.26    50.37     2.80 o
  16   8  -2    55.60    51.75     2.87 o
   1   9   2  1170.22  1255.73     9.38 o
   1   9  -2  1164.72  1215.34     9.97 o
   2   9   2   332.74   363.09     4.31 o
   2   9  -2   330.81   352.86     4.54 o
   3   9   2   500.37   516.44     5.77 o
   3   9  -2   499.49   517.29     5.96 o
   4   9   2   199.96   187.54     3.51 o
   4   9  -2   198.93   194.64     3.61 o
   5   9   2    96.12    96.15     2.56 o
   5   9  -2    96.32    97.53     2.73 o
   6   9   2   146.01   141.34     3.54 o
   6   9  -2   149.22   142.23     3.47 o
   7   9   2   419.27   441.97     5.45 o
   7   9  -2   414.60   441.82     5.21 o
   8   9   2    83.72    71.25     2.69 o
   8   9  -2    83.23    75.60     3.24 o
   9   9   2   359.95   377.85     5.42 o
   9   9  -2   358.36   380.00     6.60 o
  10   9   2   604.81   605.64     7.69 o
  10   9  -2   598.42   653.61     9.21 o
  11   9   2   420.43   424.08     7.35 o
  11   9  -2   417.71   446.02     7.69 o
  12   9   2   101.00   113.25     3.78 o
  12   9  -2    99.27   120.71     4.56 o
  13   9   2    82.94    88.13     3.49 o
  13   9  -2    80.60    96.80     3.85 o
  14   9   2     8.79    13.43     1.96 o
  14   9  -2     9.10     9.66     1.94 o
  15   9   2    20.96    19.13     1.99 o
  15   9  -2    20.29    17.36     2.15 o
  16   9   2    32.28    28.29     2.72 o
  16   9  -2    32.43    31.05     3.08 o
   0  10   2   479.35   545.28     6.92 o
   0  10  -2   478.77   521.41     7.47 o
   1  10   2  1004.25  1067.41     6.81 o
   1  10  -2  1006.98  1012.43     8.30 o
   2  10   2   464.49   504.37     4.72 o
   2  10  -2   463.19   489.74     5.51 o
   3  10   2   270.79   268.01     3.84 o
   3  10  -2   272.40   268.11     4.06 o
   4  10   2   885.56   946.97     7.21 o
   4  10  -2   891.90   925.82     7.57 o
   5  10   2   163.81   156.03     3.43 o
   5  10  -2   163.24   157.55     3.31 o
   6  10   2   492.73   488.40     6.67 o
   6  10  -2   499.45   481.81     5.78 o
   7  10   2   965.21   985.94     8.93 o
   7  10  -2   960.88   997.71     8.63 o
   8  10   2   577.90   590.26     7.43 o
   8  10  -2   584.03   585.47     7.65 o
   9  10   2   136.32   123.76     4.11 o
   9  10  -2   137.72   122.99     4.44 o
  10  10   2    13.15    13.25     2.21 o
  10  10  -2    12.90    19.75     3.41 o
  11  10   2   252.51   241.02     6.29 o
  11  10  -2   251.89   247.43     6.52 o
  12  10   2   119.02   103.22     4.32 o
  12  10  -2   118.02   111.00     4.35 o
  13  10   2    20.68    17.53     2.67 o
  13  10  -2    22.13    19.52     2.74 o
  14  10   2   114.10   109.23     4.07 o
  14  10  -2   115.02   113.56     3.75 o
  15  10   2    35.26    37.01     2.28 o
  15  10  -2    35.15    37.22     2.73 o
   1  11   2   638.97   613.99     5.69 o
   1  11  -2   633.26   599.67     6.34 o
   2  11   2    97.91    92.76     2.33 o
   2  11  -2   100.07    87.77     3.02 o
   3  11   2   107.95   102.97     2.68 o
   3  11  -2   104.86   106.49     3.14 o
   4  11   2   271.35   274.89     4.18 o
   4  11  -2   275.08   275.28     4.59 o
   5  11   2    43.92    41.14     2.39 o
   5  11  -2    45.37    41.29     2.57 o
   6  11   2   105.39   109.26     3.97 o
   6  11  -2   104.75   110.92     3.62 o
   7  11   2   905.01   927.16     9.60 o
   7  11  -2   911.33   934.42     9.32 o
   8  11   2   988.49  1014.38    10.49 o
   8  11  -2   981.96  1051.32    10.57 o
   9  11   2    27.43    26.32     2.64 o
   9  11  -2    26.89    31.32     3.23 o
  10  11   2   235.24   216.90     5.40 o
  10  11  -2   235.42   236.91     5.83 o
  11  11   2    74.52    65.77     3.76 o
  11  11  -2    73.12    76.08     4.07 o
  12  11   2    29.74    35.73     3.09 o
  12  11  -2    29.76    42.96     3.23 o
  13  11   2    85.63    87.84     3.93 o
  13  11  -2    85.79    87.67     3.63 o
  14  11   2     9.32     7.43     1.61 o
  14  11  -2     9.49     3.18     2.16 <
  15  11   2    19.63    16.47     1.94 o
  15  11  -2    19.56    20.16     2.44 o
   0  12   2     7.51     4.34     2.15 <
   0  12  -2     6.86     5.51     2.18 <
   1  12   2   516.53   514.84     5.76 o
   1  12  -2   516.07   502.23     6.88 o
   2  12   2   838.61   862.41     6.71 o
   2  12  -2   835.91   843.00     9.24 o
   3  12   2   242.78   228.16     3.76 o
   3  12  -2   241.44   226.90     4.79 o
   4  12   2   160.69   154.12     3.35 o
   4  12  -2   161.34   154.26     3.90 o
   5  12   2   108.80   104.61     3.36 o
   5  12  -2   109.54   106.06     3.41 o
   6  12   2  1885.32  1953.42    15.05 o
   6  12  -2  1883.22  1949.83    14.25 o
   7  12   2   201.31   207.02     5.13 o
   7  12  -2   204.46   205.20     5.06 o
   8  12   2    45.38    43.46     3.36 o
   8  12  -2    45.21    47.81     3.73 o
   9  12   2    29.07    22.61     2.84 o
   9  12  -2    28.37    29.42     3.57 o
  10  12   2    26.98    30.21     2.73 o
  10  12  -2    27.47    29.29     3.79 o
  11  12   2    78.53    84.81     3.71 o
  11  12  -2    78.57    98.66     5.41 o
  12  12   2    58.81    57.39     2.91 o
  12  12  -2    59.19    64.59     4.05 o
  13  12   2    57.47    57.73     2.92 o
  13  12  -2    57.36    55.92     3.43 o
  14  12   2    20.35    19.81     2.17 o
  14  12  -2    20.07    23.80     2.66 o
   1  13   2    18.54    10.67     1.87 o
   1  13  -2    17.75    14.56     2.20 o
   2  13   2   138.05   137.24     3.27 o
   2  13  -2   139.08   134.13     4.03 o
   3  13   2   601.80   603.75     6.33 o
   3  13  -2   606.44   586.42     7.54 o
   4  13   2   588.66   624.34     6.35 o
   4  13  -2   580.39   615.70     7.51 o
   5  13   2   649.00   672.78     7.44 o
   5  13  -2   642.95   681.55     8.73 o
   6  13   2  1078.76  1087.56    11.05 o
   6  13  -2  1078.27  1107.95    11.93 o
   7  13   2   707.94   720.10     9.66 o
   7  13  -2   705.01   732.74     9.80 o
   8  13   2   467.77   496.76     7.70 o
   8  13  -2   467.00   506.14     8.17 o
   9  13   2    71.47    67.63     3.43 o
   9  13  -2    70.94    71.83     4.55 o
  10  13   2   116.44   118.33     3.99 o
  10  13  -2   117.75   132.20     5.57 o
  11  13   2     3.90     9.71     1.95 o
  11  13  -2     3.76     7.68     3.27 <
  12  13   2    27.04    23.92     2.15 o
  12  13  -2    27.03    22.08     2.75 o
  13  13   2    22.34    21.84     1.97 o
  13  13  -2    22.88    23.42     2.98 o
  14  13   2    23.84    29.04     2.55 o
  14  13  -2    24.28    25.11     2.73 o
   0  14   2   136.54   137.91     4.79 o
   0  14  -2   139.60   134.43     5.73 o
   1  14   2    73.55    70.54     2.80 o
   1  14  -2    73.65    67.76     3.48 o
   2  14   2     2.87     1.75     1.85 <
   2  14  -2     3.04     2.39     2.31 <
   3  14   2   503.93   509.80     6.30 o
   3  14  -2   508.74   512.47     7.25 o
   4  14   2   129.20   119.22     3.56 o
   4  14  -2   127.80   125.11     4.15 o
   5  14   2   485.16   473.91     7.05 o
   5  14  -2   480.21   481.38     8.51 o
   6  14   2    37.45    34.10     2.75 o
   6  14  -2    38.31    31.15     3.79 o
   7  14   2   269.36   270.22     5.95 o
   7  14  -2   271.81   273.60     6.31 o
   8  14   2    18.89    24.36     2.86 o
   8  14  -2    19.34    21.99     3.51 o
   9  14   2   428.48   437.36     6.97 o
   9  14  -2   432.61   467.39     8.28 o
  10  14   2   179.85   179.28     4.26 o
  10  14  -2   181.19   194.53     5.68 o
  11  14   2     8.70     0.78     1.74 <
  11  14  -2     8.18    10.37     2.77 o
  12  14   2    42.90    44.68     2.48 o
  12  14  -2    43.94    44.81     3.66 o
  13  14   2    24.29    24.05     2.38 o
  13  14  -2    25.82    28.22     3.13 o
   1  15   2   122.41   114.85     3.41 o
   1  15  -2   125.02   114.36     4.41 o
   2  15   2   134.78   128.94     4.00 o
   2  15  -2   133.98   136.55     4.90 o
   3  15   2   234.91   224.32     4.92 o
   3  15  -2   236.52   224.04     5.88 o
   4  15   2   151.90   148.96     4.33 o
   4  15  -2   150.31   150.14     4.60 o
   5  15   2    74.60    68.49     3.51 o
   5  15  -2    74.29    73.02     3.96 o
   6  15   2    73.28    70.32     3.82 o
   6  15  -2    72.03    80.57     4.03 o
   7  15   2    46.86    46.86     3.13 o
   7  15  -2    47.38    42.75     3.52 o
   8  15   2    24.82    19.35     2.37 o
   8  15  -2    24.02    19.55     3.15 o
   9  15   2   187.78   180.01     4.52 o
   9  15  -2   189.71   193.91     5.58 o
  10  15   2    28.84    27.41     2.52 o
  10  15  -2    28.72    32.61     2.98 o
  11  15   2    83.83    83.80     3.55 o
  11  15  -2    83.03    89.83     3.95 o
  12  15   2    55.56    54.39     3.15 o
  12  15  -2    55.42    58.48     3.38 o
   0  16   2    82.89    81.47     4.52 o
   0  16  -2    84.19    75.63     5.97 o
   1  16   2   255.24   264.67     4.76 o
   1  16  -2   254.37   272.11     6.27 o
   2  16   2   225.67   232.74     4.48 o
   2  16  -2   223.66   231.41     6.52 o
   3  16   2   289.34   299.44     5.36 o
   3  16  -2   291.40   298.29     6.95 o
   4  16   2   298.44   290.04     6.20 o
   4  16  -2   301.11   302.07     6.90 o
   5  16   2   296.39   313.39     7.06 o
   5  16  -2   300.34   318.10     6.53 o
   6  16   2   182.74   176.83     5.57 o
   6  16  -2   183.53   189.83     5.39 o
   7  16   2    72.90    65.68     3.48 o
   7  16  -2    71.70    66.02     3.64 o
   8  16   2   131.22   130.00     4.30 o
   8  16  -2   132.73   143.79     4.84 o
   9  16   2   357.65   348.52     6.13 o
   9  16  -2   357.79   381.04     6.44 o
  10  16   2    18.32    11.27     1.83 o
  10  16  -2    18.25    14.60     2.61 o
  11  16   2    11.53     6.09     1.88 o
  11  16  -2    11.87     5.45     2.28 <
   1  17   2   380.30   394.28     6.30 o
   1  17  -2   373.02   419.46     7.53 o
   2  17   2    29.41    28.67     2.35 o
   2  17  -2    30.00    30.06     3.65 o
   3  17   2   151.33   150.83     4.17 o
   3  17  -2   150.66   157.22     5.79 o
   4  17   2   128.07   113.31     4.24 o
   4  17  -2   126.42   122.13     5.68 o
   5  17   2    80.67    76.34     3.68 o
   5  17  -2    82.16    90.41     4.70 o
   6  17   2   163.53   160.89     4.80 o
   6  17  -2   163.51   165.17     4.97 o
   7  17   2    99.76   105.31     3.87 o
   7  17  -2    99.94   118.81     4.33 o
   8  17   2    79.01    67.24     3.14 o
   8  17  -2    77.34    75.06     3.74 o
   9  17   2    73.00    62.61     2.82 o
   9  17  -2    71.20    75.95     3.50 o
  10  17   2    24.18    15.58     1.78 o
  10  17  -2    24.35    17.48     2.89 o
   0  18   2    88.30    83.30     5.63 o
   0  18  -2    88.14    93.93     7.05 o
   1  18   2   185.57   187.42     4.78 o
   1  18  -2   186.46   195.09     6.15 o
   2  18   2   220.43   225.57     4.93 o
   2  18  -2   220.58   221.59     5.67 o
   3  18   2    66.51    68.95     3.20 o
   3  18  -2    66.79    74.06     4.27 o
   4  18   2   312.25   312.70     6.21 o
   4  18  -2   315.95   334.39     7.18 o
   5  18   2    74.69    74.56     3.49 o
   5  18  -2    74.63    78.78     4.16 o
   6  18   2     9.94     9.08     2.09 o
   6  18  -2     9.47     4.77     2.74 <
   7  18   2     0.00    -0.81     1.75 <
   7  18  -2     0.00     2.50     2.80 <
   8  18   2    76.76    70.68     2.70 o
   8  18  -2    77.79    76.20     3.61 o
   9  18   2    24.34    19.98     1.82 o
   9  18  -2    26.04    20.22     2.80 o
   1  19   2    44.29    40.52     2.87 o
   1  19  -2    44.96    38.79     4.14 o
   2  19   2    14.32    13.49     2.24 o
   2  19  -2    13.36    14.54     3.11 o
   3  19   2    10.37    12.10     2.31 o
   3  19  -2    10.73    14.47     2.99 o
   4  19   2    83.54    85.14     3.53 o
   4  19  -2    82.06    85.13     3.93 o
   5  19   2    85.96    73.28     3.26 o
   5  19  -2    85.16    87.44     3.95 o
   6  19   2    10.53     9.82     1.77 o
   6  19  -2    11.07     7.29     2.57 <
   7  19   2    24.19    23.02     1.84 o
   7  19  -2    24.30    22.42     2.83 o
   8  19   2    17.99    17.85     2.15 o
   8  19  -2    17.93    15.27     2.94 o
   0  20   2   284.92   295.97     9.17 o
   0  20  -2   286.26   329.03     9.98 o
   1  20   2   110.83   103.72     3.90 o
   1  20  -2   111.20   118.22     4.65 o
   2  20   2    30.69    26.28     2.77 o
   2  20  -2    31.17    34.18     3.32 o
   3  20   2    75.87    69.10     3.38 o
   3  20  -2    76.11    79.11     4.49 o
   4  20   2     3.09     6.38     1.89 o
   4  20  -2     3.29     1.16     2.81 <
   5  20   2   117.85   110.11     3.64 o
   5  20  -2   117.14   108.71     4.65 o
   6  20   2    20.33    20.71     2.38 o
   6  20  -2    20.79    15.54     3.75 o
   1  21   2    26.85    22.15     2.44 o
   1  21  -2    25.53    24.51     4.27 o
   2  21   2    28.86    26.86     2.64 o
   2  21  -2    28.20    20.66     5.67 o
   3  21   2    51.18    46.74     3.27 o
   3  21  -2    51.90    54.86     4.74 o
   4  21   2    82.25    90.10     5.08 o
   4  21  -2    81.03    82.51     6.49 o
   2   0   3  2259.48  2336.01    29.57 o
   2   0  -3  2256.26  2288.14    17.48 o
   4   0   3   286.70   316.67     9.18 o
   4   0  -3   286.59   311.77     8.93 o
   6   0   3   217.16   211.15     3.91 o
   6   0  -3   215.93   216.07     8.42 o
   8   0   3  1014.02  1071.44     9.80 o
   8   0  -3  1014.62  1058.64    12.82 o
  10   0   3   298.12   293.28     6.62 o
  10   0  -3   302.86   289.17     8.00 o
  12   0   3    70.24    63.85     4.06 o
  12   0  -3    69.40    67.11     5.12 o
  14   0   3   328.81   337.09     9.73 o
  14   0  -3   327.10   350.48     7.34 o
  16   0   3   128.51   121.41     4.99 o
  16   0  -3   127.46   127.64     5.63 o
   0   1   3   987.84   899.81    18.68 o
   0   1  -3  1001.28   901.75    18.93 o
   1   1   3   497.12   511.28    10.21 o
   1   1  -3   493.58   538.94     8.19 o
   2   1   3   686.12   723.76    12.03 o
   2   1  -3   687.73   711.53     7.02 o
   3   1   3   333.16   315.99     7.97 o
   3   1  -3   328.64   330.63     5.26 o
   4   1   3   529.89   565.73    10.53 o
   4   1  -3   535.83   554.81     7.61 o
   5   1   3  1434.62  1515.54     7.94 o
   5   1  -3  1437.52  1450.61    12.21 o
   6   1   3   261.61   291.82     3.35 o
   6   1  -3   260.26   288.13     5.76 o
   7   1   3   367.50   386.69     4.25 o
   7   1  -3   368.86   383.55     5.99 o
   8   1   3   270.77   266.58     3.90 o
   8   1  -3   270.64   261.26     5.17 o
   9   1   3   686.91   681.65     6.28 o
   9   1  -3   683.99   678.19     7.48 o
  10   1   3   137.10   140.88     3.31 o
  10   1  -3   136.06   136.62     4.09 o
  11   1   3   425.69   430.79     5.65 o
  11   1  -3   427.84   440.45     7.26 o
  12   1   3   551.52   558.71     7.01 o
  12   1  -3   550.05   579.73     7.44 o
  13   1   3    24.37    25.02     2.42 o
  13   1  -3    25.14    27.47     2.55 o
  14   1   3   143.89   150.82     4.25 o
  14   1  -3   143.56   153.06     3.95 o
  15   1   3   170.93   173.33     4.25 o
  15   1  -3   169.66   176.26     3.93 o
  16   1   3    56.05    51.05     2.57 o
  16   1  -3    56.48    47.86     2.59 o
   1   2   3    48.25    42.92     4.15 o
   1   2  -3    48.43    43.20     3.03 o
   2   2   3   438.16   454.10     9.82 o
   2   2  -3   434.18   457.71     6.57 o
   3   2   3   389.26   360.62     7.74 o
   3   2  -3   387.77   358.87     6.07 o
   4   2   3   301.55   335.95     8.34 o
   4   2  -3   303.96   318.23     5.24 o
   5   2   3   494.37   525.93     4.57 o
   5   2  -3   491.07   495.62     7.10 o
   6   2   3   338.40   353.96     3.63 o
   6   2  -3   337.86   332.12     6.37 o
   7   2   3   116.45   108.51     2.27 o
   7   2  -3   118.18   104.91     3.71 o
   8   2   3   854.84   855.20     6.34 o
   8   2  -3   855.11   859.36     8.51 o
   9   2   3   332.21   338.60     4.34 o
   9   2  -3   331.08   346.47     5.88 o
  10   2   3   343.84   350.50     4.68 o
  10   2  -3   349.39   346.33     5.94 o
  11   2   3     2.14     3.72     1.72 <
  11   2  -3     1.98     6.27     3.26 <
  12   2   3   117.37   124.79     3.47 o
  12   2  -3   116.23   128.13     3.99 o
  13   2   3    18.09    19.22     2.16 o
  13   2  -3    17.63    21.25     2.59 o
  14   2   3   346.52   361.69     6.14 o
  14   2  -3   347.60   362.53     5.46 o
  15   2   3    36.60    38.19     2.67 o
  15   2  -3    36.93    37.16     2.29 o
  16   2   3    72.36    65.38     2.90 o
  16   2  -3    72.23    63.22     2.56 o
   0   3   3  3952.75  3713.30    51.12 o
   0   3  -3  3996.25  3823.16    40.60 o
   1   3   3   538.50   552.71    10.79 o
   1   3  -3   536.41   557.55     9.90 o
   2   3   3   161.43   158.86     6.26 o
   2   3  -3   158.32   155.73     4.63 o
   3   3   3   655.71   736.03    11.07 o
   3   3  -3   655.99   722.24     7.38 o
   4   3   3  1394.45  1495.12     8.72 o
   4   3  -3  1396.94  1424.45    11.59 o
   5   3   3   160.20   179.75     2.57 o
   5   3  -3   159.41   183.26     4.22 o
   6   3   3   613.07   658.03     4.75 o
   6   3  -3   606.05   626.27     8.18 o
   7   3   3    45.47    38.37     1.63 o
   7   3  -3    44.96    40.79     2.76 o
   8   3   3   178.46   180.70     2.93 o
   8   3  -3   178.91   183.98     4.54 o
   9   3   3   341.42   356.74     4.12 o
   9   3  -3   340.89   355.28     6.08 o
  10   3   3   435.02   441.40     4.95 o
  10   3  -3   433.53   440.31     6.39 o
  11   3   3   473.65   483.98     5.63 o
  11   3  -3   476.10   484.40     7.49 o
  12   3   3   147.30   162.55     4.08 o
  12   3  -3   148.72   172.23     4.54 o
  13   3   3   268.57   285.14     5.18 o
  13   3  -3   269.68   290.09     5.35 o
  14   3   3   229.02   234.03     4.98 o
  14   3  -3   227.92   228.80     4.57 o
  15   3   3    27.26    25.12     2.28 o
  15   3  -3    27.28    29.47     2.23 o
  16   3   3    84.60    86.19     3.29 o
  16   3  -3    86.02    82.50     2.82 o
   1   4   3   630.65   662.68    11.98 o
   1   4  -3   628.84   673.44    10.26 o
   2   4   3  1704.87  1819.08    19.60 o
   2   4  -3  1703.74  1820.02    12.76 o
   3   4   3   793.93   798.51    11.75 o
   3   4  -3   792.79   787.58     7.69 o
   4   4   3   637.44   686.69     4.66 o
   4   4  -3   641.29   637.14     7.07 o
   5   4   3   869.72   915.77     5.30 o
   5   4  -3   870.34   877.18     7.79 o
   6   4   3   158.91   141.26     2.44 o
   6   4  -3   158.81   142.76     3.88 o
   7   4   3   152.28   144.15     2.70 o
   7   4  -3   156.74   141.80     3.95 o
   8   4   3   293.21   295.23     3.78 o
   8   4  -3   287.98   302.37     5.73 o
   9   4   3   217.69   204.39     3.40 o
   9   4  -3   219.21   205.61     4.82 o
  10   4   3   182.84   178.23     3.36 o
  10   4  -3   182.81   177.87     4.81 o
  11   4   3    37.54    40.88     2.15 o
  11   4  -3    36.82    40.44     3.51 o
  12   4   3   463.18   482.85     6.27 o
  12   4  -3   464.78   498.64     7.18 o
  13   4   3   148.14   142.04     3.84 o
  13   4  -3   150.04   157.83     4.30 o
  14   4   3    44.69    41.95     2.66 o
  14   4  -3    44.35    48.90     2.77 o
  15   4   3     0.56     2.24     1.68 <
  15   4  -3     0.52    -0.71     1.60 <
  16   4   3    52.30    48.06     2.68 o
  16   4  -3    52.45    50.36     2.24 o
   0   5   3  1125.94  1276.84    23.81 o
   0   5  -3  1124.44  1280.15    20.99 o
   1   5   3   186.28   211.43     7.37 o
   1   5  -3   188.67   214.14     5.45 o
   2   5   3  2511.50  2697.42    14.17 o
   2   5  -3  2495.53  2616.14    17.84 o
   3   5   3   277.91   316.57     3.94 o
   3   5  -3   282.39   300.68     5.63 o
   4   5   3   413.08   403.45     3.51 o
   4   5  -3   415.43   394.01     5.72 o
   5   5   3    69.92    68.37     1.76 o
   5   5  -3    68.27    72.44     2.93 o
   6   5   3    45.58    44.88     1.59 o
   6   5  -3    44.52    42.50     2.96 o
   7   5   3   172.10   167.30     2.93 o
   7   5  -3   171.71   171.94     4.05 o
   8   5   3   176.46   164.98     3.11 o
   8   5  -3   172.77   173.57     4.37 o
   9   5   3    54.44    57.89     2.23 o
   9   5  -3    55.46    62.51     3.40 o
  10   5   3    40.55    36.15     2.12 o
  10   5  -3    39.34    33.24     3.12 o
  11   5   3   121.30   113.14     3.12 o
  11   5  -3   118.61   122.81     4.34 o
  12   5   3   251.06   270.23     4.99 o
  12   5  -3   251.43   271.82     5.56 o
  13   5   3     9.49     9.33     1.95 o
  13   5  -3     8.91    11.64     2.41 o
  14   5   3    19.66    24.55     2.58 o
  14   5  -3    20.22    25.60     2.43 o
  15   5   3     5.16     3.97     1.44 <
  15   5  -3     4.99     6.13     1.81 o
  16   5   3    29.88    26.41     2.23 o
  16   5  -3    29.79    28.21     2.25 o
   1   6   3   129.07   116.46     3.13 o
   1   6  -3   126.10   117.33     4.06 o
   2   6   3   148.77   164.25     3.14 o
   2   6  -3   147.85   158.67     5.10 o
   3   6   3   474.04   526.81     4.76 o
   3   6  -3   472.18   520.72     7.39 o
   4   6   3    47.80    60.37     1.73 o
   4   6  -3    48.92    54.57     3.24 o
   5   6   3    32.49    34.97     1.42 o
   5   6  -3    33.96    33.88     2.47 o
   6   6   3   104.75    98.70     2.16 o
   6   6  -3   105.86    97.00     3.54 o
   7   6   3   279.14   269.85     3.55 o
   7   6  -3   280.83   266.85     5.27 o
   8   6   3  1251.97  1273.92     8.76 o
   8   6  -3  1248.68  1284.96    10.45 o
   9   6   3   138.08   129.70     3.08 o
   9   6  -3   138.05   129.93     3.76 o
  10   6   3   128.35   124.72     3.32 o
  10   6  -3   124.59   130.02     4.22 o
  11   6   3    17.21    13.83     1.96 o
  11   6  -3    18.11    12.62     2.90 o
  12   6   3   189.11   197.45     4.50 o
  12   6  -3   188.32   198.86     4.70 o
  13   6   3     3.81    -0.05     1.96 <
  13   6  -3     3.77     1.94     2.34 <
  14   6   3    39.05    34.41     2.61 o
  14   6  -3    39.97    38.18     2.74 o
  15   6   3    22.29    24.29     2.13 o
  15   6  -3    22.67    24.49     2.14 o
  16   6   3    14.14    12.19     2.16 o
  16   6  -3    13.56     9.73     1.94 o
   0   7   3  1438.24  1645.84    12.62 o
   0   7  -3  1420.97  1636.47    19.67 o
   1   7   3    41.39    43.42     1.76 o
   1   7  -3    39.61    49.53     3.19 o
   2   7   3   131.28   118.81     2.58 o
   2   7  -3   131.93   117.23     3.48 o
   3   7   3   214.22   219.73     3.43 o
   3   7  -3   219.37   216.76     4.60 o
   4   7   3   657.77   654.34     5.65 o
   4   7  -3   656.05   656.83     7.35 o
   5   7   3    27.65    25.67     1.58 o
   5   7  -3    26.56    26.49     2.26 o
   6   7   3    30.68    27.84     1.62 o
   6   7  -3    30.55    28.21     2.50 o
   7   7   3   106.04   105.43     2.73 o
   7   7  -3   107.94   105.10     3.52 o
   8   7   3   481.59   494.83     6.00 o
   8   7  -3   486.17   483.03     6.68 o
   9   7   3    70.09    76.78     3.09 o
   9   7  -3    70.39    72.38     3.19 o
  10   7   3    15.04    13.11     2.10 o
  10   7  -3    15.35    16.91     3.12 o
  11   7   3    83.29    74.93     3.38 o
  11   7  -3    83.29    72.12     3.86 o
  12   7   3     8.50     6.20     2.05 o
  12   7  -3     8.11     4.50     2.61 <
  13   7   3    24.47    23.99     2.32 o
  13   7  -3    22.87    26.05     2.71 o
  14   7   3    74.01    66.92     3.02 o
  14   7  -3    74.63    72.29     2.78 o
  15   7   3   108.91    98.68     3.36 o
  15   7  -3   107.92   100.76     3.64 o
   1   8   3   462.26   506.24     4.57 o
   1   8  -3   464.72   492.60     7.19 o
   2   8   3   486.07   514.07     4.60 o
   2   8  -3   491.34   506.46     6.93 o
   3   8   3   110.04   123.19     2.68 o
   3   8  -3   110.66   126.28     3.76 o
   4   8   3   428.08   414.30     4.91 o
   4   8  -3   430.72   427.01     6.82 o
   5   8   3    75.88    76.54     2.57 o
   5   8  -3    75.64    82.19     3.19 o
   6   8   3   409.81   401.73     5.34 o
   6   8  -3   405.69   415.75     6.01 o
   7   8   3   277.11   273.33     4.52 o
   7   8  -3   280.49   274.92     5.34 o
   8   8   3   371.42   351.73     5.37 o
   8   8  -3   372.07   357.80     6.04 o
   9   8   3   456.61   437.44     6.51 o
   9   8  -3   453.19   450.93     7.69 o
  10   8   3   197.00   206.05     4.69 o
  10   8  -3   204.01   191.82     5.87 o
  11   8   3    10.91     9.98     2.05 o
  11   8  -3    10.96     8.36     3.02 <
  12   8   3    19.35    21.64     2.15 o
  12   8  -3    18.97    21.85     2.97 o
  13   8   3    17.54    15.28     1.93 o
  13   8  -3    17.08    21.21     2.41 o
  14   8   3    16.70    14.29     1.75 o
  14   8  -3    17.37    16.78     1.88 o
  15   8   3    46.37    44.97     2.69 o
  15   8  -3    46.38    44.95     2.61 o
   0   9   3   979.15   992.66     8.34 o
   0   9  -3   989.09   963.03    13.59 o
   1   9   3    51.32    52.30     1.73 o
   1   9  -3    51.58    47.47     3.02 o
   2   9   3  1297.18  1295.78     7.73 o
   2   9  -3  1299.77  1288.46    11.19 o
   3   9   3   424.36   439.80     4.88 o
   3   9  -3   418.57   456.30     6.55 o
   4   9   3   325.45   330.92     4.61 o
   4   9  -3   325.52   346.30     6.35 o
   5   9   3   532.81   540.67     5.91 o
   5   9  -3   531.37   559.74     6.72 o
   6   9   3   475.20   473.89     6.25 o
   6   9  -3   476.15   478.77     6.32 o
   7   9   3     0.41     1.29     1.73 <
   7   9  -3     0.35     4.97     2.53 <
   8   9   3   190.35   202.42     4.37 o
   8   9  -3   191.61   198.26     5.42 o
   9   9   3   527.55   547.04     7.06 o
   9   9  -3   526.98   554.00     9.19 o
  10   9   3    33.47    24.28     2.39 o
  10   9  -3    31.95    29.22     3.78 o
  11   9   3     1.56     2.48     1.64 <
  11   9  -3     1.35    -1.52     2.89 <
  12   9   3    15.37    18.38     2.08 o
  12   9  -3    15.41    14.76     2.61 o
  13   9   3    16.57    14.29     1.96 o
  13   9  -3    16.84    23.37     2.25 o
  14   9   3    42.13    42.84     2.58 o
  14   9  -3    42.18    43.82     2.29 o
  15   9   3    19.91    13.66     1.94 o
  15   9  -3    19.71    13.48     2.41 o
   1  10   3   242.38   246.60     3.25 o
   1  10  -3   245.12   241.27     5.08 o
   2  10   3   378.41   407.16     4.70 o
   2  10  -3   374.29   411.41     6.25 o
   3  10   3    91.17    90.46     2.58 o
   3  10  -3    90.60    95.26     3.64 o
   4  10   3     6.84     5.42     1.55 o
   4  10  -3     6.90     7.35     2.33 o
   5  10   3   993.07  1031.27     8.30 o
   5  10  -3   989.37  1053.94     9.19 o
   6  10   3   459.27   468.59     5.99 o
   6  10  -3   457.13   482.82     6.76 o
   7  10   3     6.77    10.60     2.01 o
   7  10  -3     6.19    11.46     2.31 o
   8  10   3   314.40   325.67     5.75 o
   8  10  -3   315.83   316.84     6.14 o
   9  10   3    34.89    29.86     2.70 o
   9  10  -3    34.67    31.52     3.62 o
  10  10   3    21.65    21.69     2.52 o
  10  10  -3    22.14    20.41     3.48 o
  11  10   3    82.22    82.39     3.41 o
  11  10  -3    80.42    90.40     4.22 o
  12  10   3     5.24     5.78     2.02 <
  12  10  -3     5.69     1.74     2.35 <
  13  10   3    41.98    36.25     2.33 o
  13  10  -3    41.47    42.73     2.52 o
  14  10   3    14.70    11.07     1.74 o
  14  10  -3    14.31    17.97     2.43 o
   0  11   3   123.35   125.26     3.46 o
   0  11  -3   123.06   129.94     5.10 o
   1  11   3    87.07    82.63     2.24 o
   1  11  -3    87.29    79.63     3.07 o
   2  11   3    88.97    84.53     2.60 o
   2  11  -3    89.65    94.17     3.47 o
   3  11   3    48.42    54.86     2.43 o
   3  11  -3    48.24    59.77     3.17 o
   4  11   3   273.33   287.34     4.90 o
   4  11  -3   270.26   289.58     5.22 o
   5  11   3   180.25   174.13     3.87 o
   5  11  -3   177.99   182.63     4.17 o
   6  11   3   341.39   358.64     5.41 o
   6  11  -3   340.73   367.78     5.83 o
   7  11   3    55.54    55.12     2.82 o
   7  11  -3    54.20    55.10     3.26 o
   8  11   3   604.99   600.55     7.85 o
   8  11  -3   598.22   597.89     9.46 o
   9  11   3   138.02   132.35     4.11 o
   9  11  -3   139.07   136.41     5.73 o
  10  11   3   103.61    99.63     3.68 o
  10  11  -3   102.62   109.62     5.27 o
  11  11   3    34.81    31.76     2.40 o
  11  11  -3    34.27    37.09     3.48 o
  12  11   3    31.58    32.21     2.38 o
  12  11  -3    30.69    32.64     2.90 o
  13  11   3    75.55    71.14     2.76 o
  13  11  -3    75.69    72.56     3.00 o
  14  11   3    60.38    59.80     3.74 o
  14  11  -3    59.83    63.91     3.59 o
   1  12   3   209.44   214.48     3.61 o
   1  12  -3   212.80   195.60     4.15 o
   2  12   3   242.69   246.97     4.06 o
   2  12  -3   241.47   239.95     4.61 o
   3  12   3    59.47    54.39     2.40 o
   3  12  -3    60.50    50.49     3.03 o
   4  12   3   118.83   115.61     3.39 o
   4  12  -3   119.36   118.28     3.98 o
   5  12   3   572.21   586.80     7.73 o
   5  12  -3   576.04   587.36     7.95 o
   6  12   3   659.24   682.23     8.09 o
   6  12  -3   667.74   677.05     9.16 o
   7  12   3   233.46   245.45     5.15 o
   7  12  -3   234.85   252.44     6.49 o
   8  12   3   172.33   160.35     4.37 o
   8  12  -3   172.81   165.05     5.54 o
   9  12   3    44.38    49.89     2.70 o
   9  12  -3    44.16    47.19     4.39 o
  10  12   3   139.08   147.07     4.23 o
  10  12  -3   142.66   145.97     5.09 o
  11  12   3    37.31    37.24     2.24 o
  11  12  -3    38.34    41.20     3.13 o
  12  12   3     5.45     4.30     1.65 <
  12  12  -3     5.51     7.35     2.28 o
  13  12   3    64.28    63.54     2.70 o
  13  12  -3    65.58    64.55     3.43 o
   0  13   3   474.19   491.65     7.79 o
   0  13  -3   471.95   475.12     9.11 o
   1  13   3   190.42   206.55     3.87 o
   1  13  -3   191.15   203.31     4.42 o
   2  13   3    21.20    20.05     1.80 o
   2  13  -3    20.87    20.96     2.88 o
   3  13   3   421.19   450.98     5.77 o
   3  13  -3   426.81   432.89     7.97 o
   4  13   3   202.58   201.37     4.64 o
   4  13  -3   202.47   197.98     5.51 o
   5  13   3   450.01   464.43     7.24 o
   5  13  -3   451.79   459.80     7.97 o
   6  13   3   644.53   659.78     8.25 o
   6  13  -3   650.13   636.70     9.51 o
   7  13   3   128.15   136.47     4.32 o
   7  13  -3   128.55   140.59     5.04 o
   8  13   3    40.31    39.05     2.74 o
   8  13  -3    39.66    42.93     3.90 o
   9  13   3   193.30   188.79     4.87 o
   9  13  -3   191.61   214.85     6.63 o
  10  13   3    13.49    14.57     2.15 o
  10  13  -3    13.02    23.72     3.65 o
  11  13   3   208.10   222.61     4.74 o
  11  13  -3   207.36   242.44     6.22 o
  12  13   3    82.89    84.25     3.65 o
  12  13  -3    80.97    87.95     3.46 o
  13  13   3    48.20    34.95     6.78 o
   1  14   3   227.34   228.35     4.37 o
   1  14  -3   227.10   224.47     5.59 o
   2  14   3   113.48   115.87     3.66 o
   2  14  -3   114.13   116.45     4.44 o
   3  14   3   893.13   922.83     8.61 o
   3  14  -3   886.11   934.19    10.11 o
   4  14   3   406.70   413.44     6.53 o
   4  14  -3   410.79   401.60     7.65 o
   5  14   3   403.78   416.37     7.12 o
   5  14  -3   406.15   408.73     8.93 o
   6  14   3   210.52   193.75     4.91 o
   6  14  -3   210.12   200.60     5.40 o
   7  14   3    96.61   105.97     3.54 o
   7  14  -3    97.69    97.87     4.78 o
   8  14   3    72.91    74.44     2.89 o
   8  14  -3    72.33    79.09     4.08 o
   9  14   3   139.48   146.73     4.31 o
   9  14  -3   140.74   161.32     5.53 o
  10  14   3     2.22     3.83     1.78 <
  10  14  -3     2.15     2.63     2.74 <
  11  14   3    27.81    26.68     2.05 o
  11  14  -3    27.53    27.86     2.88 o
  12  14   3    24.54    22.64     2.50 o
  12  14  -3    24.13    25.96     3.63 o
   0  15   3   276.77   267.69     6.61 o
   0  15  -3   273.07   289.45    10.36 o
   1  15   3   172.23   165.69     4.06 o
   1  15  -3   172.56   166.11     4.67 o
   2  15   3   591.62   593.92     7.24 o
   2  15  -3   589.44   605.93     8.23 o
   3  15   3   160.49   160.48     3.92 o
   3  15  -3   157.75   162.33     4.76 o
   4  15   3    33.57    36.66     2.51 o
   4  15  -3    33.66    34.70     3.37 o
   5  15   3   269.93   258.10     5.63 o
   5  15  -3   270.87   281.01     7.33 o
   6  15   3   302.72   310.23     6.34 o
   6  15  -3   300.64   324.79     7.60 o
   7  15   3    60.02    58.46     3.06 o
   7  15  -3    59.25    61.63     3.89 o
   8  15   3   157.31   139.22     3.85 o
   8  15  -3   157.43   152.65     4.84 o
   9  15   3   615.78   606.52     9.09 o
   9  15  -3   610.90   666.33     8.18 o
  10  15   3   169.47   168.64     4.65 o
  10  15  -3   171.46   187.53     5.18 o
  11  15   3    31.63    42.28     3.25 o
  11  15  -3    30.34    30.89     3.09 o
   1  16   3   152.29   140.69     3.67 o
   1  16  -3   151.97   140.92     4.76 o
   2  16   3   114.29   116.65     3.28 o
   2  16  -3   114.15   117.09     4.36 o
   3  16   3    80.81    76.49     2.88 o
   3  16  -3    82.34    71.89     3.75 o
   4  16   3    43.99    51.46     2.72 o
   4  16  -3    44.70    50.85     4.14 o
   5  16   3   158.10   161.05     4.61 o
   5  16  -3   156.83   171.27     5.63 o
   6  16   3    50.03    50.48     2.77 o
   6  16  -3    50.24    52.04     3.67 o
   7  16   3   292.67   280.09     5.35 o
   7  16  -3   290.56   295.75     6.57 o
   8  16   3   372.07   383.31     6.12 o
   8  16  -3   373.12   412.92     7.21 o
   9  16   3    42.25    36.47     2.71 o
   9  16  -3    41.93    47.10     4.21 o
  10  16   3   107.87   118.08     4.12 o
  10  16  -3   108.71   119.29     4.91 o
   0  17   3    12.45    10.56     2.62 o
   0  17  -3    12.80     8.63     4.18 <
   1  17   3   100.81   102.82     3.25 o
   1  17  -3   101.33   108.80     4.52 o
   2  17   3    54.48    50.60     2.54 o
   2  17  -3    54.65    55.06     3.65 o
   3  17   3   515.67   496.76     6.49 o
   3  17  -3   515.49   515.60     9.09 o
   4  17   3    45.32    44.54     2.18 o
   4  17  -3    45.86    47.14     3.94 o
   5  17   3     3.08     2.14     1.51 <
   5  17  -3     3.36     2.72     3.15 <
   6  17   3   292.04   316.07     5.45 o
   6  17  -3   292.89   329.71     7.09 o
   7  17   3    23.06    28.31     2.11 o
   7  17  -3    24.14    30.28     3.14 o
   8  17   3   117.67   106.65     3.97 o
   8  17  -3   117.49   115.75     5.00 o
   9  17   3   103.49    94.71     3.96 o
   9  17  -3   102.87   101.78     5.14 o
   1  18   3    72.24    65.70     2.51 o
   1  18  -3    74.73    63.39     3.79 o
   2  18   3    21.08    23.38     2.04 o
   2  18  -3    20.65    21.30     3.26 o
   3  18   3    44.94    42.65     2.52 o
   3  18  -3    45.55    49.22     3.58 o
   4  18   3    61.17    63.07     3.33 o
   4  18  -3    61.95    67.88     3.99 o
   5  18   3    28.03    27.44     2.54 o
   5  18  -3    27.34    25.33     3.24 o
   6  18   3    44.83    43.68     2.29 o
   6  18  -3    44.79    44.10     3.65 o
   7  18   3   330.93   317.04     5.04 o
   7  18  -3   333.43   344.24     8.07 o
   8  18   3    52.48    39.58     4.50 o
   8  18  -3    52.07    53.49     7.43 o
   0  19   3    76.02    73.32     4.21 o
   0  19  -3    72.83    85.70     5.53 o
   1  19   3     5.89     7.02     1.55 o
   1  19  -3     5.80    12.82     3.36 o
   2  19   3    33.16    27.48     1.92 o
   2  19  -3    31.77    32.68     3.74 o
   3  19   3    31.43    22.00     1.92 o
   3  19  -3    31.71    36.22     3.61 o
   4  19   3    38.21    36.17     2.83 o
   4  19  -3    37.85    34.82     3.07 o
   5  19   3     4.62     0.63     1.42 <
   5  19  -3     4.65     5.49     2.85 <
   6  19   3   205.65   195.02     4.70 o
   6  19  -3   204.70   239.40    12.18 o
   1  20   3    21.51    14.61     2.15 o
   1  20  -3    20.18    20.72     3.20 o
   2  20   3    71.19    66.38     3.57 o
   2  20  -3    70.21    79.58     6.05 o
   3  20   3    18.28    12.60     2.08 o
   3  20  -3    18.42    21.80     3.28 o
   0   0   4    21.65    17.23     3.32 o
   0   0  -4    18.67    20.42     8.38 <
   2   0   4   731.34   699.40     8.25 o
   2   0  -4   721.62   708.03    17.46 o
   4   0   4  1317.46  1324.70    10.79 o
   4   0  -4  1317.72  1356.03    22.46 o
   6   0   4   177.00   181.71     4.58 o
   6   0  -4   179.65   183.04    10.90 o
   8   0   4    25.14    18.79     2.62 o
   8   0  -4    24.48    22.62     4.71 o
  10   0   4   477.21   499.33     8.79 o
  10   0  -4   476.70   524.97    13.31 o
  12   0   4  1097.18  1111.81    12.10 o
  12   0  -4  1105.41  1158.86    14.17 o
  14   0   4    61.31    63.56     3.95 o
  14   0  -4    60.97    67.44     4.22 o
   1   1   4    45.86    33.60     2.22 o
   1   1  -4    43.73    38.01     3.38 o
   2   1   4   239.37   220.03     3.27 o
   2   1  -4   241.98   220.05     6.69 o
   3   1   4    32.53    26.52     1.43 o
   3   1  -4    33.70    26.38     3.36 o
   4   1   4   447.59   426.75     4.32 o
   4   1  -4   446.06   435.66     8.70 o
   5   1   4   492.99   495.21     4.59 o
   5   1  -4   490.63   513.02     9.07 o
   6   1   4    12.55    13.57     1.47 o
   6   1  -4    12.57    14.21     3.15 o
   7   1   4    51.72    53.53     2.20 o
   7   1  -4    50.32    53.20     3.64 o
   8   1   4   261.53   270.26     4.68 o
   8   1  -4   262.22   276.58     6.26 o
   9   1   4   685.64   733.00     7.00 o
   9   1  -4   691.98   709.68    10.05 o
  10   1   4    15.76    17.32     1.98 o
  10   1  -4    15.70    20.51     3.68 o
  11   1   4   423.42   443.16     5.81 o
  11   1  -4   418.31   465.96     7.81 o
  12   1   4    27.65    25.95     2.09 o
  12   1  -4    27.72    34.79     2.85 o
  13   1   4    83.01    84.23     2.88 o
  13   1  -4    82.55    85.64     3.09 o
  14   1   4    87.71    89.81     3.05 o
  14   1  -4    88.27    95.59     3.20 o
  15   1   4     2.02     5.06     1.51 o
  15   1  -4     1.89     2.25     1.73 <
   0   2   4     9.31    10.89     2.22 o
   0   2  -4     8.13    14.86     4.28 o
   1   2   4   107.98   125.81     2.83 o
   1   2  -4   105.13   122.11     6.18 o
   2   2   4   374.13   389.43     4.10 o
   2   2  -4   377.19   369.45     8.28 o
   3   2   4   168.86   169.55     2.78 o
   3   2  -4   173.77   159.90     5.93 o
   4   2   4   456.16   447.51     4.48 o
   4   2  -4   454.24   451.18     9.04 o
   5   2   4   153.20   148.96     2.74 o
   5   2  -4   153.36   156.79     5.25 o
   6   2   4   156.80   153.87     2.91 o
   6   2  -4   158.56   158.66     5.55 o
   7   2   4   207.35   220.10     3.63 o
   7   2  -4   211.35   225.75     5.41 o
   8   2   4    91.18    95.78     2.85 o
   8   2  -4    90.45    99.20     4.25 o
   9   2   4   354.33   389.25     5.35 o
   9   2  -4   354.73   389.40     8.62 o
  10   2   4    56.45    49.79     2.57 o
  10   2  -4    55.67    48.13     4.25 o
  11   2   4   101.34    94.45     3.04 o
  11   2  -4   101.69   100.68     4.42 o
  12   2   4   407.12   425.38     5.70 o
  12   2  -4   407.02   435.29     6.31 o
  13   2   4    72.05    70.65     2.76 o
  13   2  -4    73.02    74.97     2.83 o
  14   2   4    46.30    47.11     2.45 o
  14   2  -4    46.25    46.92     2.37 o
  15   2   4    62.60    59.98     3.32 o
  15   2  -4    63.89    65.64     3.32 o
   1   3   4   133.01   130.06     2.64 o
   1   3  -4   133.66   131.50     6.65 o
   2   3   4   110.70   112.02     2.42 o
   2   3  -4   108.85   115.39     4.91 o
   3   3   4   227.60   235.92     3.37 o
   3   3  -4   228.62   225.97     6.54 o
   4   3   4  1028.26  1039.29     6.63 o
   4   3  -4  1024.15  1039.94    11.89 o
   5   3   4   194.47   193.80     3.28 o
   5   3  -4   196.02   193.34     5.13 o
   6   3   4   225.33   227.06     3.54 o
   6   3  -4   222.82   232.59     6.13 o
   7   3   4   884.37   906.86     7.09 o
   7   3  -4   880.27   920.50    10.36 o
   8   3   4   187.37   187.97     3.53 o
   8   3  -4   188.29   191.26     5.29 o
   9   3   4   366.26   370.43     4.83 o
   9   3  -4   366.07   373.94     8.89 o
  10   3   4   819.91   840.51     7.82 o
  10   3  -4   815.32   850.49    10.58 o
  11   3   4    18.39    21.41     2.00 o
  11   3  -4    17.96    19.96     3.32 o
  12   3   4    31.78    34.26     2.14 o
  12   3  -4    31.97    33.45     2.85 o
  13   3   4    12.81    10.84     1.60 o
  13   3  -4    13.25    12.47     2.03 o
  14   3   4    72.62    65.80     3.08 o
  14   3  -4    71.08    69.24     2.62 o
  15   3   4     4.40     0.63     1.72 <
  15   3  -4     4.27     3.13     1.68 <
   0   4   4   100.72   121.48     3.68 o
   0   4  -4   102.22   105.04     6.23 o
   1   4   4    89.77    94.83     2.38 o
   1   4  -4    88.64    89.41     4.54 o
   2   4   4    91.20    85.39     2.38 o
   2   4  -4    92.68    80.31     4.29 o
   3   4   4     0.11    -0.01     1.18 <
   3   4  -4     0.26    -1.47     2.48 <
   4   4   4    41.01    35.82     1.67 o
   4   4  -4    40.99    31.02     2.88 o
   5   4   4    83.33    84.84     2.33 o
   5   4  -4    83.68    83.50     3.88 o
   6   4   4   428.40   431.78     4.87 o
   6   4  -4   425.63   437.24     7.77 o
   7   4   4     6.70     8.99     1.53 o
   7   4  -4     6.71     8.89     3.10 <
   8   4   4   109.52    94.55     2.84 o
   8   4  -4   109.02    97.60     5.71 o
   9   4   4   573.20   606.90     6.07 o
   9   4  -4   577.49   605.65    10.98 o
  10   4   4   105.56   100.76     2.87 o
  10   4  -4   106.41   103.72     5.09 o
  11   4   4   104.01   118.94     3.31 o
  11   4  -4   105.36   118.40     4.79 o
  12   4   4    52.75    51.96     2.49 o
  12   4  -4    52.75    55.01     3.09 o
  13   4   4    64.84    68.35     2.86 o
  13   4  -4    65.49    76.57     3.05 o
  14   4   4     2.25     2.93     1.88 <
  14   4  -4     2.36     1.08     1.55 <
  15   4   4    10.33    13.00     2.57 o
  15   4  -4    10.96    15.25     2.39 o
   1   5   4   255.09   243.56     3.75 o
   1   5  -4   255.21   229.24     5.29 o
   2   5   4    13.42    11.48     1.40 o
   2   5  -4    12.50    12.35     2.50 o
   3   5   4    13.62    13.62     1.47 o
   3   5  -4    13.10    16.67     2.87 o
   4   5   4     1.12     1.29     1.23 <
   4   5  -4     1.29     1.78     2.76 <
   5   5   4   619.27   655.05     5.70 o
   5   5  -4   619.32   659.18     9.31 o
   6   5   4   311.21   307.35     4.39 o
   6   5  -4   312.19   304.97     7.01 o
   7   5   4   487.65   481.56     5.45 o
   7   5  -4   486.54   478.20     7.43 o
   8   5   4   209.52   211.59     4.00 o
   8   5  -4   210.18   212.90     6.78 o
   9   5   4   163.37   144.03     3.40 o
   9   5  -4   162.46   149.39     6.36 o
  10   5   4   271.82   289.46     4.34 o
  10   5  -4   275.69   293.33     6.34 o
  11   5   4   139.11   135.04     3.63 o
  11   5  -4   139.86   143.52     4.41 o
  12   5   4    16.24    17.29     2.03 o
  12   5  -4    16.30    16.61     2.39 o
  13   5   4    18.68    18.48     2.01 o
  13   5  -4    17.95    21.32     2.14 o
  14   5   4    16.89    11.79     1.88 o
  14   5  -4    16.44    19.99     1.96 o
   0   6   4   447.16   468.39     7.17 o
   0   6  -4   457.28   461.19    12.91 o
   1   6   4   365.41   375.81     4.43 o
   1   6  -4   363.91   345.67     6.16 o
   2   6   4   421.09   442.76     5.30 o
   2   6  -4   423.02   426.89     7.20 o
   3   6   4    85.51    93.01     2.62 o
   3   6  -4    87.83    87.44     4.23 o
   4   6   4   207.33   206.63     3.57 o
   4   6  -4   204.37   214.41     5.87 o
   5   6   4    87.59    90.37     2.74 o
   5   6  -4    88.62    85.72     4.37 o
   6   6   4   577.58   593.12     6.22 o
   6   6  -4   580.02   592.92     9.43 o
   7   6   4   547.07   566.29     6.24 o
   7   6  -4   545.17   558.79     8.51 o
   8   6   4    79.30    84.23     2.93 o
   8   6  -4    80.51    86.01     4.90 o
   9   6   4   275.81   269.31     4.71 o
   9   6  -4   275.70   278.41     6.70 o
  10   6   4   366.84   375.45     5.71 o
  10   6  -4   367.87   372.51     6.98 o
  11   6   4   381.79   386.25     5.97 o
  11   6  -4   379.80   387.59     6.37 o
  12   6   4    47.37    51.87     3.09 o
  12   6  -4    48.71    42.89     2.64 o
  13   6   4    37.71    33.42     2.23 o
  13   6  -4    36.93    36.39     2.44 o
  14   6   4    13.33    11.53     1.99 o
  14   6  -4    13.11    13.72     1.90 o
   1   7   4   586.28   558.54     5.75 o
   1   7  -4   585.89   546.36     7.76 o
   2   7   4     7.49     9.67     1.49 o
   2   7  -4     7.64     9.89     2.38 o
   3   7   4   199.45   204.84     4.08 o
   3   7  -4   201.46   201.71     5.25 o
   4   7   4    12.15    10.77     1.61 o
   4   7  -4    12.56     9.95     2.80 o
   5   7   4   459.80   440.28     5.46 o
   5   7  -4   459.47   447.77     8.43 o
   6   7   4   250.34   269.67     4.69 o
   6   7  -4   253.18   264.85     7.02 o
   7   7   4   614.04   639.06     7.61 o
   7   7  -4   612.83   641.78     9.24 o
   8   7   4   139.85   140.09     4.00 o
   8   7  -4   139.62   140.75     5.44 o
   9   7   4   171.67   166.21     4.40 o
   9   7  -4   170.79   179.62     5.45 o
  10   7   4     4.10     7.32     1.95 o
  10   7  -4     3.83     3.65     2.85 <
  11   7   4    21.74    20.83     2.13 o
  11   7  -4    20.93    22.37     3.09 o
  12   7   4    46.97    41.05     2.62 o
  12   7  -4    47.73    43.00     2.66 o
  13   7   4     0.86     0.78     1.27 <
  13   7  -4     0.85     1.55     1.90 <
  14   7   4     3.51     4.43     1.72 <
  14   7  -4     3.69     5.67     1.74 o
   0   8   4    12.61    14.78     2.31 o
   0   8  -4    13.34     8.15     3.56 <
   1   8   4   615.55   583.43     6.20 o
   1   8  -4   612.96   553.99     7.78 o
   2   8   4    87.52    79.36     2.82 o
   2   8  -4    85.97    80.22     3.84 o
   3   8   4    84.35    83.01     2.68 o
   3   8  -4    83.66    82.05     3.71 o
   4   8   4   358.17   373.65     5.07 o
   4   8  -4   354.19   373.28     7.35 o
   5   8   4   149.93   153.01     3.41 o
   5   8  -4   147.33   160.01     5.29 o
   6   8   4    67.98    55.97     2.86 o
   6   8  -4    69.94    58.97     4.38 o
   7   8   4     3.47     8.30     2.26 o
   7   8  -4     3.32     5.74     3.42 <
   8   8   4    18.25    25.42     2.72 o
   8   8  -4    18.51    20.60     3.05 o
   9   8   4    55.87    61.11     3.07 o
   9   8  -4    54.97    63.81     4.07 o
  10   8   4    16.12    14.81     2.07 o
  10   8  -4    15.94    15.29     3.10 o
  11   8   4   150.85   157.28     4.01 o
  11   8  -4   148.69   163.43     5.03 o
  12   8   4    40.97    35.62     2.60 o
  12   8  -4    40.70    37.25     2.68 o
  13   8   4    26.83    25.60     1.98 o
  13   8  -4    25.99    23.86     1.95 o
   1   9   4   247.39   261.62     4.05 o
   1   9  -4   249.06   250.09     5.55 o
   2   9   4    13.13    11.83     1.75 o
   2   9  -4    12.99    16.73     2.80 o
   3   9   4    27.75    24.96     1.95 o
   3   9  -4    28.35    29.06     3.02 o
   4   9   4   174.47   171.77     3.72 o
   4   9  -4   175.81   169.09     5.61 o
   5   9   4   359.13   344.50     5.24 o
   5   9  -4   360.91   341.67     8.17 o
   6   9   4   169.88   167.96     3.96 o
   6   9  -4   171.64   167.43     5.17 o
   7   9   4    78.90    78.20     3.25 o
   7   9  -4    80.47    82.13     4.34 o
   8   9   4  1058.35  1072.00    10.07 o
   8   9  -4  1055.67  1102.04    11.81 o
   9   9   4   150.86   154.47     4.31 o
   9   9  -4   151.52   155.31     4.94 o
  10   9   4   114.01   113.93     3.73 o
  10   9  -4   110.93   115.48     4.37 o
  11   9   4    23.65    27.15     2.32 o
  11   9  -4    23.73    25.82     2.72 o
  12   9   4     3.17     5.55     1.59 o
  12   9  -4     3.24     6.66     1.99 o
  13   9   4   183.23   164.82     4.05 o
  13   9  -4   184.90   170.17     4.81 o
   0  10   4   428.12   466.35     7.04 o
   0  10  -4   430.35   441.07    10.83 o
   1  10   4  1734.46  1911.73    10.67 o
   1  10  -4  1733.97  1838.39    14.42 o
   2  10   4   198.08   201.00     4.15 o
   2  10  -4   196.84   208.61     5.26 o
   3  10   4   296.74   305.17     5.18 o
   3  10  -4   297.26   312.03     7.28 o
   4  10   4   187.00   203.94     4.24 o
   4  10  -4   189.20   215.81     5.99 o
   5  10   4    92.86    98.78     3.23 o
   5  10  -4    94.20   100.40     4.26 o
   6  10   4    13.34    15.42     2.18 o
   6  10  -4    12.43    16.45     3.34 o
   7  10   4    12.67    11.87     2.12 o
   7  10  -4    12.86     6.49     3.21 <
   8  10   4    50.62    44.37     2.75 o
   8  10  -4    49.63    45.34     3.56 o
   9  10   4   339.69   367.58     5.78 o
   9  10  -4   342.83   359.73     7.02 o
  10  10   4     3.63     5.46     1.71 o
  10  10  -4     3.77     1.70     2.69 <
  11  10   4    39.79    34.95     2.16 o
  11  10  -4    38.88    42.99     3.05 o
  12  10   4   222.09   228.07     4.60 o
  12  10  -4   222.35   236.38     4.93 o
  13  10   4     2.04    -0.82     1.63 <
  13  10  -4     2.37     4.67     2.97 <
   1  11   4   144.43   137.00     3.52 o
   1  11  -4   146.79   133.16     5.31 o
   2  11   4   308.28   329.96     5.21 o
   2  11  -4   310.42   324.72     7.53 o
   3  11   4   224.31   228.91     4.76 o
   3  11  -4   223.28   233.11     6.39 o
   4  11   4   156.97   148.20     4.14 o
   4  11  -4   156.16   156.62     5.08 o
   5  11   4    89.79    92.04     3.27 o
   5  11  -4    89.05    90.10     4.18 o
   6  11   4    71.61    77.58     3.23 o
   6  11  -4    71.98    74.05     3.85 o
   7  11   4    74.24    75.89     3.20 o
   7  11  -4    74.32    75.55     4.24 o
   8  11   4    21.07    20.73     2.51 o
   8  11  -4    21.32    20.52     3.58 o
   9  11   4     8.07     8.42     1.90 o
   9  11  -4     7.78     9.34     3.35 <
  10  11   4     2.02     6.05     1.59 o
  10  11  -4     1.78     2.04     2.83 <
  11  11   4    17.27    19.87     1.61 o
  11  11  -4    16.89    20.91     2.90 o
  12  11   4     0.83     2.29     1.35 <
  12  11  -4     0.96    -4.86     3.18 <
   0  12   4   557.34   565.39     9.63 o
   0  12  -4   552.47   558.26    11.26 o
   1  12   4   113.94   109.50     3.58 o
   1  12  -4   111.48   111.55     4.83 o
   2  12   4   550.82   561.15     6.76 o
   2  12  -4   552.10   575.37     9.01 o
   3  12   4    41.88    45.75     2.67 o
   3  12  -4    43.10    43.07     3.63 o
   4  12   4    34.16    33.31     2.65 o
   4  12  -4    34.12    38.17     3.22 o
   5  12   4   111.57   101.30     3.64 o
   5  12  -4   109.85   104.73     4.04 o
   6  12   4    44.58    48.84     2.67 o
   6  12  -4    44.38    47.06     3.53 o
   7  12   4   326.25   354.09     6.02 o
   7  12  -4   324.95   350.42     7.50 o
   8  12   4    68.57    58.24     3.23 o
   8  12  -4    69.50    55.90     4.10 o
   9  12   4    21.60    20.17     2.23 o
   9  12  -4    20.81    23.08     3.67 o
  10  12   4    19.07    21.77     1.96 o
  10  12  -4    19.70    19.53     2.48 o
  11  12   4     4.60     5.46     1.27 o
  11  12  -4     4.58     5.63     2.98 <
   1  13   4     6.75     3.17     1.87 <
   1  13  -4     6.30    11.28     2.53 o
   2  13   4   369.91   389.00     6.10 o
   2  13  -4   369.63   378.33     8.03 o
   3  13   4    11.68    10.50     2.03 o
   3  13  -4    12.07    11.44     2.90 o
   4  13   4    89.67    85.78     3.39 o
   4  13  -4    90.90    89.52     5.04 o
   5  13   4    72.84    66.99     3.08 o
   5  13  -4    72.17    68.93     4.12 o
   6  13   4    12.07    10.69     2.24 o
   6  13  -4    11.72     6.44     3.74 <
   7  13   4    25.76    25.56     2.45 o
   7  13  -4    24.33    28.98     4.25 o
   8  13   4    50.76    51.12     2.89 o
   8  13  -4    49.69    62.99     5.29 o
   9  13   4    27.98    28.10     2.14 o
   9  13  -4    27.15    34.47     3.59 o
  10  13   4    50.52    46.24     2.43 o
  10  13  -4    50.46    57.07     4.13 o
  11  13   4    12.65     9.91     2.31 o
  11  13  -4    11.95    12.21     3.91 o
   0  14   4   165.23   169.10     5.03 o
   0  14  -4   161.51   162.00     6.84 o
   1  14   4    30.00    33.08     2.39 o
   1  14  -4    31.55    31.51     3.31 o
   2  14   4    23.66    23.81     2.34 o
   2  14  -4    23.83    26.27     2.87 o
   3  14   4    12.38    14.79     2.12 o
   3  14  -4    12.16    13.17     2.74 o
   4  14   4    58.08    58.43     3.03 o
   4  14  -4    56.99    58.97     3.81 o
   5  14   4    29.51    30.42     2.67 o
   5  14  -4    28.65    33.71     4.17 o
   6  14   4    66.48    74.63     3.42 o
   6  14  -4    65.26    79.93     5.36 o
   7  14   4   104.43   112.20     4.00 o
   7  14  -4   104.64   124.75     6.40 o
   8  14   4    13.83    14.58     2.05 o
   8  14  -4    13.74    16.67     3.49 o
   9  14   4    92.22   108.44     3.84 o
   9  14  -4    95.71   108.45     4.67 o
  10  14   4    87.67    84.67     4.58 o
  10  14  -4    87.53    84.02     6.18 o
   1  15   4    20.36    15.95     1.76 o
   1  15  -4    20.93    15.20     3.20 o
   2  15   4    16.59    13.70     1.85 o
   2  15  -4    16.48    11.25     2.77 o
   3  15   4    33.73    34.76     2.47 o
   3  15  -4    34.69    35.39     3.34 o
   4  15   4    78.72    71.47     2.91 o
   4  15  -4    79.49    82.55     4.87 o
   5  15   4    58.42    57.02     3.01 o
   5  15  -4    58.87    58.88     4.17 o
   6  15   4    22.84    23.39     2.35 o
   6  15  -4    22.33    27.77     3.99 o
   7  15   4   165.02   157.20     4.42 o
   7  15  -4   164.65   191.46     7.01 o
   8  15   4   110.82   110.85     3.79 o
   8  15  -4   112.31   125.28     6.22 o
   9  15   4    15.10    17.73     2.32 o
   9  15  -4    15.49    20.18     4.37 o
   0  16   4    12.96    14.03     2.45 o
   0  16  -4    13.10     1.67     4.58 <
   1  16   4     7.95     8.64     1.74 o
   1  16  -4     7.91     4.11     2.61 <
   2  16   4   136.25   141.41     3.63 o
   2  16  -4   137.84   142.75     5.09 o
   3  16   4     3.50     3.49     1.54 <
   3  16  -4     3.50     3.60     3.07 <
   4  16   4   278.60   290.10     5.00 o
   4  16  -4   276.88   291.05     6.67 o
   5  16   4   125.78   118.32     3.63 o
   5  16  -4   125.30   143.90     5.83 o
   6  16   4    72.65    70.12     3.05 o
   6  16  -4    73.74    71.49     4.36 o
   7  16   4    37.92    34.48     2.31 o
   7  16  -4    38.13    48.75     4.15 o
   8  16   4    78.78    73.55     3.90 o
   8  16  -4    77.50    95.46     6.57 o
   1  17   4    49.49    54.16     2.75 o
   1  17  -4    49.30    52.54     3.24 o
   2  17   4    17.56    17.64     1.83 o
   2  17  -4    18.04    17.49     3.21 o
   3  17   4    81.08    79.78     2.96 o
   3  17  -4    82.95    76.92     4.90 o
   4  17   4    38.25    37.72     2.08 o
   4  17  -4    38.77    32.07     3.72 o
   5  17   4    26.48    23.42     1.73 o
   5  17  -4    26.20    24.81     2.46 o
   6  17   4    75.57    69.38     4.02 o
   6  17  -4    75.26    71.38     5.63 o
   0  18   4   125.76   118.71     7.04 o
   0  18  -4   122.88   119.99     7.46 o
   1  18   4    16.07    10.01     1.72 o
   1  18  -4    15.57    16.46     4.34 o
   2  18   4    21.59    18.48     1.65 o
   2  18  -4    21.59    30.26     4.47 o
   3  18   4   102.41   102.34     3.95 o
   3  18  -4   100.07   111.28     4.83 o
   4  18   4    13.71    19.29     3.63 o
   4  18  -4    13.87    25.34     9.43 <
   2   0   5  1320.04  1338.25    16.70 o
   2   0  -5  1316.19  1295.82    26.68 o
   4   0   5   263.99   271.76     6.97 o
   4   0  -5   267.07   308.53    13.60 o
   6   0   5   366.84   354.43     8.55 o
   6   0  -5   368.33   388.87    15.15 o
   8   0   5   257.56   271.64     7.45 o
   8   0  -5   263.26   256.29     8.59 o
  10   0   5    39.57    33.51     3.40 o
  10   0  -5    38.76    35.04     4.76 o
  12   0   5   294.77   325.08     7.23 o
  12   0  -5   294.97   342.56     6.89 o
   0   1   5   356.44   326.22     8.86 o
   0   1  -5   361.58   349.41    17.26 o
   1   1   5   114.82   103.12     3.86 o
   1   1  -5   114.15   103.53     6.13 o
   2   1   5  1051.44  1081.26    10.20 o
   2   1  -5  1049.45  1021.71    18.46 o
   3   1   5   212.15   220.64     4.52 o
   3   1  -5   215.53   216.89     7.72 o
   4   1   5    19.95    23.47     2.09 o
   4   1  -5    19.10    23.40     5.37 o
   5   1   5   120.30   119.61     3.73 o
   5   1  -5   121.81    98.59     7.68 o
   6   1   5    55.52    46.09     2.94 o
   6   1  -5    54.15    48.27     5.90 o
   7   1   5   161.74   165.98     4.67 o
   7   1  -5   160.16   165.47     5.79 o
   8   1   5   108.08   106.22     3.77 o
   8   1  -5   107.35   105.46     5.30 o
   9   1   5    47.50    46.14     2.60 o
   9   1  -5    46.12    42.45     3.72 o
  10   1   5    67.74    63.53     2.85 o
  10   1  -5    68.65    70.95     4.15 o
  11   1   5   143.03   155.45     3.84 o
  11   1  -5   141.72   166.47     4.30 o
  12   1   5   330.68   341.12     5.48 o
  12   1  -5   332.42   348.84     4.75 o
  13   1   5     9.61    13.08     2.21 o
  13   1  -5     9.88     7.63     1.61 o
   1   2   5   158.21   146.83     4.23 o
   1   2  -5   160.16   138.93     6.89 o
   2   2   5   290.78   275.01     5.80 o
   2   2  -5   294.24   260.92     7.69 o
   3   2   5   373.44   373.99     6.49 o
   3   2  -5   372.82   364.23     9.92 o
   4   2   5   436.77   449.91     6.73 o
   4   2  -5   436.79   479.52    14.47 o
   5   2   5    19.94    16.17     2.17 o
   5   2  -5    19.59    10.18     4.76 <
   6   2   5    28.76    27.61     2.61 o
   6   2  -5    28.63    33.16     4.82 o
   7   2   5   260.68   254.15     5.25 o
   7   2  -5   259.13   263.19     7.73 o
   8   2   5    58.97    55.79     2.88 o
   8   2  -5    57.85    57.09     4.55 o
   9   2   5    59.51    59.28     2.74 o
   9   2  -5    59.80    58.83     4.13 o
  10   2   5    63.46    57.99     2.85 o
  10   2  -5    64.39    60.06     3.60 o
  11   2   5    70.42    73.69     3.15 o
  11   2  -5    72.69    74.72     3.34 o
  12   2   5    25.33    24.11     2.19 o
  12   2  -5    25.08    28.43     2.02 o
  13   2   5    50.92    40.12     3.67 o
  13   2  -5    50.73    53.20     2.70 o
   0   3   5    12.55     8.93     2.43 o
   0   3  -5    11.18     7.81     3.64 <
   1   3   5   184.26   178.41     4.76 o
   1   3  -5   184.20   178.39     7.17 o
   2   3   5    33.71    31.63     2.51 o
   2   3  -5    34.03    21.79     3.57 o
   3   3   5   118.57   121.50     4.08 o
   3   3  -5   118.26   113.98     6.36 o
   4   3   5  1268.49  1351.85    10.86 o
   4   3  -5  1263.73  1319.39    19.51 o
   5   3   5   573.42   603.44     6.99 o
   5   3  -5   574.99   581.61    15.34 o
   6   3   5    51.28    50.66     2.70 o
   6   3  -5    49.44    58.03     5.34 o
   7   3   5    20.64    16.98     2.22 o
   7   3  -5    21.36    17.15     3.86 o
   8   3   5   164.55   162.26     4.07 o
   8   3  -5   164.04   156.78     6.00 o
   9   3   5    12.68     8.05     1.95 o
   9   3  -5    12.59    12.51     3.49 o
  10   3   5    13.47    12.24     1.94 o
  10   3  -5    13.48    14.31     2.76 o
  11   3   5   122.55   121.77     3.65 o
  11   3  -5   121.14   121.35     3.58 o
  12   3   5   141.87   152.19     4.48 o
  12   3  -5   141.94   154.00     3.64 o
  13   3   5    16.68    13.30     2.23 o
  13   3  -5    16.97    16.05     2.42 o
   1   4   5    60.20    67.02     3.04 o
   1   4  -5    59.85    57.93     4.64 o
   2   4   5    17.22    23.07     2.55 o
   2   4  -5    17.30    18.18     3.26 o
   3   4   5   221.40   219.43     5.21 o
   3   4  -5   221.13   218.65     9.68 o
   4   4   5   464.30   498.12     7.31 o
   4   4  -5   466.46   484.46    11.49 o
   5   4   5   261.49   275.37     5.08 o
   5   4  -5   261.86   255.12    10.70 o
   6   4   5    42.85    43.48     2.78 o
   6   4  -5    42.27    48.45     5.67 o
   7   4   5     9.66    13.87     2.20 o
   7   4  -5    10.37    15.43     4.06 o
   8   4   5   129.15   139.35     4.09 o
   8   4  -5   130.64   133.50     6.17 o
   9   4   5    82.72    87.03     3.34 o
   9   4  -5    83.64    86.85     4.31 o
  10   4   5   140.79   138.89     4.08 o
  10   4  -5   142.13   138.01     4.55 o
  11   4   5    15.34    18.47     2.15 o
  11   4  -5    14.67    20.31     2.21 o
  12   4   5    55.45    60.22     3.14 o
  12   4  -5    55.45    64.68     2.84 o
  13   4   5    26.91    24.42     2.64 o
  13   4  -5    26.04    25.33     2.23 o
   0   5   5   219.88   208.20     6.53 o
   0   5  -5   219.45   195.65    11.92 o
   1   5   5   238.81   245.77     5.13 o
   1   5  -5   236.55   229.58     8.21 o
   2   5   5   153.06   158.74     3.92 o
   2   5  -5   154.84   150.86     7.74 o
   3   5   5   819.59   821.69     8.58 o
   3   5  -5   815.11   789.45    12.08 o
   4   5   5    89.47    84.52     3.35 o
   4   5  -5    90.67    81.44     5.93 o
   5   5   5    80.02    80.53     3.16 o
   5   5  -5    81.33    78.45     5.81 o
   6   5   5    29.73    22.89     2.44 o
   6   5  -5    29.33    30.21     4.57 o
   7   5   5    65.43    62.63     3.18 o
   7   5  -5    66.43    66.05     4.94 o
   8   5   5   314.62   309.63     5.95 o
   8   5  -5   315.78   295.59     7.27 o
   9   5   5    75.65    75.63     3.35 o
   9   5  -5    74.69    78.87     4.63 o
  10   5   5    24.18    20.20     2.16 o
  10   5  -5    24.21    24.09     2.95 o
  11   5   5    30.46    28.31     2.49 o
  11   5  -5    31.24    31.70     2.51 o
  12   5   5    40.51    39.19     2.41 o
  12   5  -5    39.76    35.47     2.49 o
   1   6   5   168.47   166.55     4.46 o
   1   6  -5   170.91   158.13     7.94 o
   2   6   5   249.98   257.09     5.02 o
   2   6  -5   248.20   245.03     8.50 o
   3   6   5    39.11    32.18     2.32 o
   3   6  -5    38.99    37.92     3.82 o
   4   6   5    87.45    80.24     3.43 o
   4   6  -5    86.90    84.77     5.02 o
   5   6   5    21.47    21.12     2.33 o
   5   6  -5    21.55    17.51     3.53 o
   6   6   5   182.87   178.55     4.45 o
   6   6  -5   181.63   185.04     6.55 o
   7   6   5   101.28    94.17     3.59 o
   7   6  -5   100.79    95.22     5.22 o
   8   6   5     7.66     8.55     2.05 o
   8   6  -5     6.86     6.22     3.43 <
   9   6   5     9.25    13.72     2.15 o
   9   6  -5     8.99    11.02     2.90 o
  10   6   5    44.23    40.42     2.62 o
  10   6  -5    42.79    42.69     2.94 o
  11   6   5    13.35    11.16     1.91 o
  11   6  -5    13.43    15.96     2.26 o
  12   6   5    17.16    17.34     1.91 o
  12   6  -5    16.58    16.11     2.25 o
   0   7   5   504.24   498.27    10.88 o
   0   7  -5   507.48   467.51    15.53 o
   1   7   5   473.96   493.56     7.62 o
   1   7  -5   473.39   478.87    11.47 o
   2   7   5     5.43     5.49     1.90 <
   2   7  -5     5.49     3.18     3.53 <
   3   7   5   105.57   104.30     3.44 o
   3   7  -5   104.82   100.12     5.30 o
   4   7   5    56.94    49.23     2.73 o
   4   7  -5    55.10    48.81     4.55 o
   5   7   5   435.67   451.03     6.23 o
   5   7  -5   438.83   452.69     9.83 o
   6   7   5    18.16    19.55     2.15 o
   6   7  -5    18.12    24.53     3.51 o
   7   7   5   260.04   248.62     4.99 o
   7   7  -5   258.29   264.01     6.75 o
   8   7   5   106.79   107.93     3.45 o
   8   7  -5   106.32   107.05     4.33 o
   9   7   5    20.03    18.41     2.14 o
   9   7  -5    19.93    15.16     2.87 o
  10   7   5    47.45    46.79     2.38 o
  10   7  -5    47.22    43.53     2.85 o
  11   7   5    18.29    16.02     1.89 o
  11   7  -5    18.31    18.92     2.54 o
  12   7   5    13.62    20.71     2.55 o
  12   7  -5    13.96    14.94     2.50 o
   1   8   5    95.14    76.90     3.42 o
   1   8  -5    96.39    78.01     5.67 o
   2   8   5    25.49    19.60     2.37 o
   2   8  -5    24.45    23.36     4.32 o
   3   8   5   584.60   618.13     7.82 o
   3   8  -5   581.90   624.82    11.01 o
   4   8   5    69.38    56.67     3.10 o
   4   8  -5    67.79    63.89     5.02 o
   5   8   5    17.97    21.23     2.59 o
   5   8  -5    18.57    18.78     3.59 o
   6   8   5   242.41   252.85     5.07 o
   6   8  -5   243.80   247.63     6.39 o
   7   8   5    48.89    42.74     2.51 o
   7   8  -5    48.16    45.21     3.54 o
   8   8   5    51.36    51.31     2.49 o
   8   8  -5    52.00    49.78     3.10 o
   9   8   5    43.05    38.73     2.33 o
   9   8  -5    41.81    37.60     3.16 o
  10   8   5    14.63    19.88     1.93 o
  10   8  -5    14.48    15.39     2.57 o
  11   8   5     9.83     9.23     1.50 o
  11   8  -5    10.15     6.93     2.48 <
   0   9   5   151.14   138.77     6.36 o
   0   9  -5   149.52   137.79     8.02 o
   1   9   5   653.19   638.62     9.04 o
   1   9  -5   654.60   660.46    10.49 o
   2   9   5    45.08    35.56     2.95 o
   2   9  -5    47.51    40.66     4.19 o
   3   9   5   136.87   134.20     4.51 o
   3   9  -5   136.71   137.89     5.57 o
   4   9   5    84.40    79.79     3.54 o
   4   9  -5    83.36    82.05     4.90 o
   5   9   5    81.75    73.07     3.23 o
   5   9  -5    82.16    79.22     4.26 o
   6   9   5    19.95    20.25     2.48 o
   6   9  -5    20.60    22.22     2.92 o
   7   9   5   103.44   100.49     3.75 o
   7   9  -5   102.24   106.24     4.75 o
   8   9   5    16.21    15.44     1.93 o
   8   9  -5    15.88    15.22     3.16 o
   9   9   5    10.68    13.62     1.66 o
   9   9  -5    10.73     6.56     2.61 <
  10   9   5    25.52    21.59     1.94 o
  10   9  -5    25.67    31.15     3.29 o
  11   9   5   148.53   162.90     5.25 o
  11   9  -5   149.67   160.47     5.89 o
   1  10   5    27.78    22.94     2.76 o
   1  10  -5    26.64    28.71     3.59 o
   2  10   5   148.34   146.49     4.68 o
   2  10  -5   147.32   159.46     6.05 o
   3  10   5    22.60    17.84     2.54 o
   3  10  -5    23.09    16.15     3.17 o
   4  10   5    86.86    88.10     3.63 o
   4  10  -5    86.81    93.38     4.38 o
   5  10   5   159.44   153.69     4.34 o
   5  10  -5   160.71   154.97     5.03 o
   6  10   5   130.76   129.11     4.11 o
   6  10  -5   131.59   120.92     4.59 o
   7  10   5    47.92    41.21     2.99 o
   7  10  -5    46.17    42.34     3.13 o
   8  10   5   250.61   274.45     5.70 o
   8  10  -5   248.87   275.31     6.02 o
   9  10   5    28.79    25.79     2.35 o
   9  10  -5    28.04    22.42     3.50 o
  10  10   5    40.42    40.44     3.00 o
  10  10  -5    40.60    41.28     3.29 o
   0  11   5    65.97    66.33     4.73 o
   0  11  -5    64.48    73.99     5.51 o
   1  11   5    21.53    19.88     2.95 o
   1  11  -5    21.95    29.39     3.34 o
   2  11   5    77.66    87.17     3.78 o
   2  11  -5    79.03    90.98     4.98 o
   3  11   5    67.84    75.16     3.51 o
   3  11  -5    66.62    72.82     4.20 o
   4  11   5    69.20    75.49     3.41 o
   4  11  -5    70.82    73.22     3.77 o
   5  11   5   152.99   141.37     4.24 o
   5  11  -5   152.87   139.45     4.84 o
   6  11   5    47.85    49.76     3.14 o
   6  11  -5    48.70    51.71     3.75 o
   7  11   5     4.34     8.38     2.17 o
   7  11  -5     4.31     9.40     2.97 o
   8  11   5    64.01    62.30     3.32 o
   8  11  -5    65.00    59.25     4.37 o
   9  11   5     4.86     9.58     1.68 o
   9  11  -5     5.02     5.75     2.08 <
  10  11   5    15.06    17.05     3.56 o
  10  11  -5    14.78    16.29     3.34 o
   1  12   5    95.15    90.65     4.02 o
   1  12  -5    93.85    98.71     4.90 o
   2  12   5    21.53    24.98     2.72 o
   2  12  -5    21.48    32.51     2.87 o
   3  12   5   176.92   184.54     5.50 o
   3  12  -5   177.29   189.20     4.94 o
   4  12   5    37.13    36.06     3.04 o
   4  12  -5    37.32    38.51     3.13 o
   5  12   5    11.89     9.65     2.20 o
   5  12  -5    11.88    13.07     2.34 o
   6  12   5    21.59    27.61     2.58 o
   6  12  -5    20.57    29.09     3.51 o
   7  12   5    40.09    43.60     3.03 o
   7  12  -5    41.14    40.46     4.23 o
   8  12   5    36.13    43.96     2.64 o
   8  12  -5    36.93    44.96     3.99 o
   9  12   5    19.97    19.25     2.28 o
   9  12  -5    19.89    26.47     3.22 o
   0  13   5   128.51   120.59     6.76 o
   0  13  -5   130.77   139.11     7.57 o
   1  13   5   165.94   157.59     4.43 o
   1  13  -5   168.42   157.50     5.62 o
   2  13   5    92.03    96.41     4.42 o
   2  13  -5    91.35    99.59     4.09 o
   3  13   5    79.49    75.76     3.92 o
   3  13  -5    78.77    70.71     4.02 o
   4  13   5    63.20    64.81     3.65 o
   4  13  -5    63.64    65.08     4.17 o
   5  13   5    57.98    57.14     3.37 o
   5  13  -5    56.76    63.57     4.52 o
   6  13   5   122.44   130.91     5.05 o
   6  13  -5   120.03   127.53     5.43 o
   7  13   5    93.33    94.74     4.23 o
   7  13  -5    94.10    94.92     4.53 o
   8  13   5     4.43     5.67     1.63 o
   8  13  -5     4.31     3.33     2.35 <
   1  14   5   112.54   102.24     4.09 o
   1  14  -5   112.90   108.89     5.12 o
   2  14   5     0.76     1.05     1.87 <
   2  14  -5     0.86    -2.59     2.11 <
   3  14   5     6.15     6.37     2.00 o
   3  14  -5     5.93     6.36     2.23 <
   4  14   5     5.32     9.21     2.10 o
   4  14  -5     5.32    10.41     4.06 <
   5  14   5    77.25    82.99     3.85 o
   5  14  -5    77.72    84.54     3.95 o
   6  14   5    22.45    24.17     2.27 o
   6  14  -5    22.50    23.11     3.32 o
   7  14   5    17.86    15.22     2.58 o
   7  14  -5    18.17    17.21     3.46 o
   0  15   5   326.03   394.16    11.31 o
   0  15  -5   325.74   382.45    12.18 o
   1  15   5    38.58    40.45     3.21 o
   1  15  -5    38.23    39.14     3.34 o
   2  15   5    57.97    47.49     3.23 o
   2  15  -5    57.53    47.38     3.43 o
   3  15   5    53.03    52.59     2.72 o
   3  15  -5    55.03    53.81     5.04 o
   4  15   5    89.71    84.67     3.16 o
   4  15  -5    89.68    91.31     6.15 o
   5  15   5    10.33    10.72     2.00 o
   5  15  -5    10.29     8.37     3.79 <
   1  16   5     1.12    -2.99     1.93 <
   1  16  -5     1.03    -2.14     2.06 <
   2  16   5    15.23    16.63     2.22 o
   2  16  -5    15.19    15.28     3.00 o
   3  16   5   125.61   118.78     7.20 o
   3  16  -5   125.04   116.57     8.78 o
   0   0   6   381.25   383.00    14.10 o
   0   0  -6   381.22   324.32    22.20 o
   2   0   6   282.25   264.98     7.58 o
   4   0   6   641.38   644.08    14.87 o
   4   0  -6   638.65   624.13    37.44 o
   6   0   6   239.99   256.91     9.30 o
   6   0  -6   236.43   257.00    10.95 o
   8   0   6   253.03   255.64     7.60 o
   8   0  -6   254.59   255.80     9.61 o
  10   0   6   235.80   269.61    10.40 o
  10   0  -6   238.15   283.07    10.88 o
   1   1   6    50.24    51.13     2.88 o
   1   1  -6    51.11    51.78     7.91 o
   2   1   6   150.22   153.58     4.24 o
   2   1  -6   151.98   145.59    12.85 o
   3   1   6    18.91    18.00     2.78 o
   3   1  -6    18.40     7.59     4.81 <
   4   1   6    93.10    84.67     4.49 o
   4   1  -6    93.00    75.21     9.27 o
   5   1   6   285.06   301.01     6.93 o
   5   1  -6   288.23   293.77    10.68 o
   6   1   6    21.91    25.91     3.14 o
   6   1  -6    22.10    20.44     3.20 o
   7   1   6    59.57    59.42     3.81 o
   7   1  -6    58.22    56.09     4.23 o
   8   1   6   170.41   184.82     5.20 o
   8   1  -6   167.52   179.86     5.51 o
   9   1   6     3.12     8.53     2.39 o
   9   1  -6     3.43     5.35     2.26 <
  10   1   6   156.11   179.54     6.19 o
  10   1  -6   156.04   180.03     5.40 o
   0   2   6   276.98   263.16     8.18 o
   0   2  -6   276.71   256.96    20.27 o
   1   2   6    80.29    73.48     3.45 o
   1   2  -6    79.68    60.77     9.05 o
   2   2   6    23.81    22.81     2.50 o
   2   2  -6    24.14    18.89     6.57 <
   3   2   6   377.78   374.07     8.32 o
   3   2  -6   375.87   362.15    14.18 o
   4   2   6    15.97    10.23     2.60 o
   4   2  -6    16.12     7.47     4.46 <
   5   2   6    36.77    40.07     3.25 o
   5   2  -6    37.69    41.36     4.07 o
   6   2   6   181.74   180.87     5.99 o
   6   2  -6   179.33   176.34     5.83 o
   7   2   6    48.47    54.16     3.84 o
   7   2  -6    49.74    45.86     3.58 o
   8   2   6   219.36   232.92     6.22 o
   8   2  -6   218.17   226.15     5.41 o
   9   2   6    13.15    17.31     2.31 o
   9   2  -6    12.88    13.04     2.56 o
  10   2   6    41.94    46.08     3.66 o
  10   2  -6    41.98    46.85     3.13 o
   1   3   6   336.42   337.61     6.84 o
   1   3  -6   338.15   340.51    16.59 o
   2   3   6    25.24    26.63     2.82 o
   2   3  -6    26.19    27.39     6.19 o
   3   3   6    84.55    71.11     3.67 o
   3   3  -6    84.32    67.42     5.75 o
   4   3   6     2.79     1.88     2.31 <
   4   3  -6     2.51     5.10     4.77 <
   5   3   6    87.47    85.76     4.58 o
   5   3  -6    88.12    81.07     4.86 o
   6   3   6    20.79    23.49     2.89 o
   6   3  -6    21.13    21.82     3.41 o
   7   3   6   104.83   106.65     4.40 o
   7   3  -6   105.15   101.78     4.52 o
   8   3   6   280.41   314.01     7.59 o
   8   3  -6   284.15   300.44     5.78 o
   9   3   6     3.37     3.78     2.08 <
   9   3  -6     3.55     6.42     2.55 <
  10   3   6    61.88    63.44     3.41 o
  10   3  -6    62.35    64.96     3.36 o
   0   4   6   578.47   595.07    13.05 o
   0   4  -6   580.34   576.99    20.97 o
   1   4   6    90.02    90.00     4.58 o
   1   4  -6    88.71    92.95     5.98 o
   2   4   6   269.62   272.54     5.71 o
   2   4  -6   271.75   261.90    12.04 o
   3   4   6    17.52    10.72     2.37 o
   3   4  -6    16.66     9.95     4.07 <
   4   4   6    20.68    17.82     2.59 o
   4   4  -6    21.74    19.28     3.81 o
   5   4   6   139.62   134.71     5.40 o
   5   4  -6   139.71   132.70     5.08 o
   6   4   6    54.38    57.14     3.35 o
   6   4  -6    53.61    59.94     3.80 o
   7   4   6    32.47    27.93     2.61 o
   7   4  -6    32.99    28.61     3.24 o
   8   4   6    15.34     9.83     2.04 o
   8   4  -6    14.54    12.81     2.57 o
   9   4   6   111.66   121.13     3.88 o
   9   4  -6   110.93   128.42     6.04 o
  10   4   6    81.93    75.24     4.26 o
  10   4  -6    80.56    93.34     5.97 o
   1   5   6   126.27   124.03     4.93 o
   1   5  -6   126.96   119.50     6.10 o
   2   5   6   106.97    97.59     4.06 o
   2   5  -6   107.09    94.88     5.59 o
   3   5   6   257.02   243.87     5.56 o
   3   5  -6   256.29   244.81     9.08 o
   4   5   6    27.17    28.97     2.94 o
   4   5  -6    26.12    28.88     4.40 o
   5   5   6    91.22    77.86     3.76 o
   5   5  -6    89.83    80.06     4.28 o
   6   5   6    43.74    41.98     3.05 o
   6   5  -6    43.09    44.95     3.44 o
   7   5   6     9.51     8.72     1.99 o
   7   5  -6     9.55    11.79     2.65 o
   8   5   6    11.26    10.91     1.83 o
   8   5  -6    11.48    13.26     2.43 o
   9   5   6    30.66    33.88     2.37 o
   9   5  -6    31.66    24.66     3.29 o
   0   6   6   108.50   126.41     7.40 o
   0   6  -6   106.88   121.92     9.00 o
   1   6   6   178.42   176.19     5.53 o
   1   6  -6   178.07   175.02     6.80 o
   2   6   6    16.49    22.35     2.65 o
   2   6  -6    17.32    11.97     3.45 o
   3   6   6   286.07   263.72     5.65 o
   3   6  -6   283.21   271.23     8.14 o
   4   6   6   195.72   191.36     5.37 o
   4   6  -6   198.33   193.37     7.72 o
   5   6   6    20.97    19.25     2.48 o
   5   6  -6    21.15    24.58     3.03 o
   6   6   6   139.30   130.47     3.99 o
   6   6  -6   136.20   138.77     4.80 o
   7   6   6     0.62     0.83     1.75 <
   7   6  -6     0.69    -0.73     2.15 <
   8   6   6    25.28    24.41     2.08 o
   8   6  -6    25.75    25.24     2.81 o
   9   6   6    38.46    39.50     3.17 o
   9   6  -6    39.10    36.25     3.94 o
   1   7   6    46.53    50.74     2.93 o
   1   7  -6    46.44    52.94     4.40 o
   2   7   6   100.09    96.77     3.61 o
   2   7  -6   100.10    98.12     5.10 o
   3   7   6   128.62   121.45     4.37 o
   3   7  -6   128.93   129.72     5.40 o
   4   7   6    17.57    20.31     2.18 o
   4   7  -6    18.01    21.54     2.84 o
   5   7   6    17.03    15.98     2.17 o
   5   7  -6    16.45    20.20     3.09 o
   6   7   6    17.98    12.94     2.00 o
   6   7  -6    17.86    14.40     2.65 o
   7   7   6    25.92    29.50     2.34 o
   7   7  -6    25.34    31.57     3.41 o
   8   7   6    76.05    77.65     3.08 o
   8   7  -6    75.42    70.70     4.27 o
   9   7   6    11.16    12.83     4.70 <
   0   8   6   199.30   188.47     7.61 o
   0   8  -6   200.54   189.15     8.41 o
   1   8   6    11.89    13.02     2.33 o
   1   8  -6    11.53    17.32     3.30 o
   2   8   6    88.86    83.44     4.20 o
   2   8  -6    88.25    90.73     4.74 o
   3   8   6   135.47   121.92     5.32 o
   3   8  -6   135.70   130.53     4.86 o
   4   8   6    91.51    92.28     4.62 o
   4   8  -6    92.60    90.35     3.92 o
   5   8   6    36.59    35.31     2.92 o
   5   8  -6    36.79    35.05     2.95 o
   6   8   6    37.61    40.56     2.94 o
   6   8  -6    37.36    43.65     3.33 o
   7   8   6    16.10    14.33     1.71 o
   7   8  -6    16.18    12.63     2.67 o
   8   8   6    20.93    18.97     2.55 o
   8   8  -6    22.38    14.77     2.85 o
   1   9   6     1.51    -1.96     1.93 <
   1   9  -6     1.41     4.49     2.59 <
   2   9   6    76.19    70.01     3.80 o
   2   9  -6    76.58    71.85     4.06 o
   3   9   6    25.80    23.40     2.50 o
   3   9  -6    26.06    29.35     2.85 o
   4   9   6     3.70     4.09     1.83 <
   4   9  -6     3.59     5.57     1.96 <
   5   9   6    47.88    43.34     3.10 o
   5   9  -6    49.12    42.09     2.87 o
   6   9   6    12.32    18.54     2.60 o
   6   9  -6    12.58    12.98     2.47 o
   7   9   6    76.97    69.62     4.10 o
   7   9  -6    76.23    68.83     4.66 o
   0  10   6   133.72   118.04     5.59 o
   0  10  -6   132.80   110.76     8.67 o
   1  10   6   144.47   139.46     4.58 o
   1  10  -6   143.13   146.18     4.73 o
   2  10   6    74.40    83.86     3.83 o
   2  10  -6    75.10    94.55     3.72 o
   3  10   6    20.18    23.35     2.66 o
   3  10  -6    19.47    28.12     2.19 o
   4  10   6    45.15    30.13     2.46 o
   4  10  -6    44.17    45.09     3.04 o
   5  10   6    60.86    63.02     4.11 o
   5  10  -6    61.83    63.80     3.41 o
   6  10   6    93.00    90.01     4.45 o
   6  10  -6    92.17    91.11     5.06 o
   1  11   6     5.75     8.90     1.89 o
   1  11  -6     5.76     5.72     2.22 <
   2  11   6    16.50    23.16     2.32 o
   2  11  -6    16.23    18.95     2.27 o
   3  11   6   136.76   127.99     4.08 o
   3  11  -6   137.38   135.79     4.19 o
   4  11   6     1.17     9.27     2.97 o
   4  11  -6     1.28     1.74     1.73 <
   5  11   6     8.22     8.15     2.47 o
   5  11  -6     8.20     1.47     2.57 <
   0  12   6    25.42    24.95     3.09 o
   0  12  -6    25.53    21.44     4.33 o
   1  12   6    15.19    19.11     2.44 o
   1  12  -6    15.25    21.52     2.51 o
   2  12   6   109.36   101.00     4.70 o
   2  12  -6   110.67   115.58     4.41 o
   3  12   6    34.47    26.24     3.33 o
   3  12  -6    33.52    31.02     2.87 o
   4  12  -6   130.91   125.29     6.66 o
   2   0   7     1.62     3.78     2.00 <
   4   0   7     5.38     8.49     2.46 o
   4   0  -7     5.42    10.96     5.22 <
   0   1   7    17.73    16.03     3.18 o
   0   1  -7    18.19    21.66     4.45 o
   1   1   7     4.87     5.03     1.41 o
   2   1   7    27.71    27.97     2.20 o
   3   1   7    66.21    60.88     3.46 o
   3   1  -7    67.21    69.75     9.68 o
   4   1   7    19.87    17.95     2.22 o
   4   1  -7    19.72    28.77     7.76 o
   5   1   7    74.09    61.23     3.41 o
   1   2   7    44.11    43.76     2.71 o
   1   2  -7    44.13    40.87     6.28 o
   2   2   7   112.70   110.43     3.85 o
   2   2  -7   111.92   124.89    10.60 o
   3   2   7     2.18     3.89     1.67 <
   4   2   7    28.48    24.02     2.50 o
   4   2  -7    28.43    43.00     8.26 o
   5   2   7    19.42    13.22     2.37 o
   0   3   7    17.19    24.13     3.90 o
   0   3  -7    16.91    19.98     6.85 <
   1   3   7    18.74    20.70     2.41 o
   1   3  -7    18.19    27.52     6.45 o
   2   3   7    11.29    18.30     2.33 o
   2   3  -7    11.70    15.74     3.06 o
   3   3   7    11.42    11.90     2.15 o
   3   3  -7    11.20    32.78     6.50 o
   4   3   7    53.82    50.48     3.48 o
   4   3  -7    54.55    63.55     8.21 o
   5   3   7   122.50   125.66     5.96 o
   1   4   7     7.52     4.58     1.67 <
   1   4  -7     7.53     3.61     3.83 <
   2   4   7    35.57    31.86     2.57 o
   2   4  -7    35.90    38.10     4.28 o
   3   4   7    15.00    17.84     2.26 o
   3   4  -7    14.72    28.95     4.75 o
   4   4   7    61.82    65.20     4.05 o
   4   4  -7    61.58    53.97     8.20 o
   0   5   7   108.76   110.75     4.91 o
   0   5  -7   110.10    95.47    10.29 o
   1   5   7   248.74   239.61     5.78 o
   1   5  -7   249.14   225.98     9.97 o
   2   5   7    11.21    11.67     2.43 o
   2   5  -7    11.16     6.95     2.79 <
   3   5   7   122.58   128.66     5.30 o
   3   5  -7   121.60   134.01     7.65 o
   4   5   7    51.15    65.18     8.36 o
   1   6   7    18.01    19.35     3.89 o
   1   6  -7    17.63    13.69     3.84 o
   2   6   7    99.59   103.60     6.61 o
   2   6  -7    99.56    98.43     6.50 o
